# Supplementary material for: Validation of a metabolite–GWAS network for Populus trichocarpa family 1 UDP-glycosyltransferases
Source: Front Plant Sci. 2023 Jul 21;14:1210146. doi: 10.3389/fpls.2023.1210146 (PMC10402742; doi:10.3389/fpls.2023.1210146)
Supplement: Supplementary file 2 [file Table_1.xlsx]

## Sheet: Sheet1
Table S1. UGT gene IDs, amino acid sequences, and selected predicted physiochemical properties.
UGT	Gene Model	Protein sequence	Length (AA)	MW (kDa)	pI	GRAVY
UGT-1	Potri.001G030600	MADDSKLHIAMFPWLAFGHMIPYLELAKLIAQKGHKITFISTPRNIDRLPKLPPYLSPLINFVKLPLPHAAHLLEGDEATTDVPYNKVQYLKVAFDGLKEPMTRFLATSHDIDYLLYDFAPYWLPEIATGLGIPNAFFSIFLGAAVCFLKPASLIEDRTEPEHFTVPPKSIPFPTTVRFKLFEILRIFESVTGDASDVSDIYRLQEVLRCCQMVAIRSCMEFEPEWLHLFQELIGKPVIPVGLLAPTEDDAVRDEGSGMWKSMKDWLDKQEKGSVVYVAFGSEAKPSQVELTEIALGLELSGLPFFWVLRTRRGLTDNEVIKLPEGFEDRTRGRGLVFTSWVPQLKILAHDSVGGFLTHSGWSSVVEALQHERALILLSFLAEQGLNSRVFEEKKIGYP…	475	53.93	5.91	-0.0722
UGT-2	Potri.002G162200	MLHIVIFPWSAFGHILPFFHFSKALAEAGVHVSFVSTPRNIQRLPAISPTLAPLINLVELPFPALDVKYGLPEGAEATADIPAEKIQYLKIAYDLLQHPFKQFVAEKSPNWIIVDFCSHWAVDIAKEYGIPLIYLSIFSGVMGAFMGHPGYFVGDGQKRYWGSPESLTSPPEWITFPSSVAFRSYEAKNMYPGIYGENASGIRDAERVAKTVSGCQAIAVRSCIEFEGEYMDVYQKIMSKQVIPIGLLPPEKPEEREITDGTWNTIFEWLDNQEHESVVFVGFGSECKLTKDEVYEIAYGLELSKLPFLWALRKPNWAATDLDVLPPEFNNKTSEKGIVSIGWAPQLELLSHPSIGGSLFHSGWGSVIETLQYGHCLIVLPFIADQGLNARLLVEKGLA…	464	51.96	5.6	-0.058
UGT-3	Potri.004G123500	MGKPHIVVIPYPAQGHVIPFMELSQCLVKQGFKITFVSTEYNHKRVLKALRGNINLGGEISLVSLPDGLEACGDRNELGKLSKAIFQVMPGKLEELIDRINMTEEEKITCIITDWSMGWALEVAEKMKIRRAIYWPAAAAILCSLISIPKLLSDGIIDGDGTPLNNQMIQLAPTMPAMDTANFVWACLGDFTTQKIIFDLMVKTNEAAKMADRIISNSAYDLEPGAFSLAPNILPIGPLLASNRLGDQLGYFWPEDSTCLKWLDQQPPKSVVYVAFGSFTVFDKTQFQELAQGLELSSRSFLWVVRPDITTETNDAYPEGFQERVATRGRMVGWAPQQKVLSHPSISCFLSHCGWNSTMEGVSNGVPFLCWPYFADQFLNETYICDVWKVGLKFDKNKC…	454	50.82	5.61	-0.067
UGT-4	Potri.004G214100	MAETHKKPHVIFIPFPLQGHVIPAVHLAIKLASQGFTITFINTQAIHHQTSNAQPSSEPDIFAKVRESGLDIRYTTVSDGLPIGFDRSLNFDQFTAALLHVFSAHVDEVVGQIVKSDDSIRCLIADTFFVWPSKIAKKFGLLYVSFWTEPALVFSLYYHMDLLMINGHFACQDCREDTIDYIPGVKAIEPKDMVSYLQETDTTSISHQLIFKAFNDARNADFLLCNTVQELEVETLSALQAKMPCYAIGPIFPNGFTKSFVATSLWSESDCTQWLDKKPHGSVLYVSFGSFAHVAKRDLVEIAKGLSLSKVSFVWVLRPDIVSSDDADPLPGGFEEEVADRAMIIPWCSQRAVLAHPAIGGFLTHCGWNSVLESIWCQVPLLSLPLQTDQFTNRKLVVD…	489	54.57	5.98	-0.0516
UGT-5	Potri.006G179700	MSSESSSELHVVMFPFFAFGHICPFVQLSNKLSLHGVRISFLSAPGNIARIKSSLLATPTTQIISLPIPVVEGLPPGHNSTAETTPAVAGLLKKALDLMQPQIKTILAELKPHFVFFDLLQHWLPKLASQIGIKTISYTVFSATSTSYLTVPARIGEEGESPSIGDLMKPPNGYPSSSITSVKAFQARDFSIVYKSFDGGPTICDRAVGSRLGCTAMLLKTCQEMEGPYVDFIKTQFKKPVLLTGPLVPDPPSGVLDEKWANWLGQFPAKSVIFCSFGSETFLNHDQIKELVLGLELTGLPFFLVLNFPAELDSQTELNQALPSSFLERVKGRGVLHTGWVQQQLILAHSSVGCYVCHSGFSSLIEALVNDCQLAMLPLKGDQFLNTKLIAGDLKAGVE…	466	51.1	6.03	0.06
UGT-6	Potri.007G030500	MENTTDSKPHLVLLASLGIGHLIPILELGKRLFTHHNFDITIFVVVSHSSAAESQVLQSAMTPKLCEIVELPPVNISRLVSPDAAVATQICVTMREIKPALRSAISALSFRPAALIVDLFGSQAMMVADEFEMPKYVYIPSNAWFLALTIYMPILDEVVQGEYLDQKEPLKIPGCKAVQPEDVVDPMLDRTDQQYLEYVRMGMEIPKCDGILLNIWEDLEPKTLEALRDEELLGQLCKVPVYPVGPLTRPLKPLDSRSGELFLWLDKQPSESVIYVSFGSGGTLSLEQMVELAWGLELSQQRFIWVGRSPSRKTGDGSFFTAGSCEANSMASCFPEGFLDRIQEVGLVIQDWAPQVDILNHPSVGGFISHCGWNSTLESITNGVPMIAWPLYSEQRMNA…	486	53.96	5.06	0.014
UGT-7	Potri.007G132400	MGSNSKPHAVVIPSPFQGHIKAMLKFAMLLHCKGFHVTFVNTEFNHKRILRSGGPVALDNLPGFHFETIPDGLPPSDIDATQDIPSLCAALNKNFLAPFKDLLVRLQNSVSENNPPVTSIVSDPFAPFSIKAGEDVGLPVVMYATVRAIGYIGFKQLYALREKGFSPIKDVSYLSNGYLDTNVDWVPGVKGLRLKHFPFIETTDPDDIIFNFLVGAAETSVKARAIAFHTFDALEPEALGALSTIFSHVYSIGPLQLFLNQIEENSLKSVGYSLWKEESKCLQWLDTKEPNSVVYVNYGSTVVMATDQLVEFAMGLANSKIPFLLIIRPDLVSGESSVLPAEFAEKTQKHGFIASWCPQEEVLNHPSVGGFLTHCGWGSTIESLSAGVPMLCWPFFGDQ…	478	52.71	5.7	-0.0573
UGT-8	Potri.009G077400	MGYIYREAAAGCHVVAMPYPGRGQINPMMELCKSLVRRKDDIRVTFVVTEEWLSFIGSDPKPDQISFSTIPNVVPSELVRASNMLEFFEALMTNMEAPFERFLDHLVQPPAVIIADTYLLWAVRVGNRKNIPVASFWPMSVNVFLMFHYLDLLRENGQFLVDLLERGYERADYIPGVSSTSLVDFPSFINGSNPYMLGRIVEVFSWVPKAQYLLFPSIYELEPQAIDAIKAGFSFPVYTVGPSIPYSKLEDGSHTITAHGDIDYLRWLDDQPSKSVLYISMGSFLSFSSAQMDEIAGGLHDSGVRYLWVARGETSRLKEVCGDKGLVVPWCDQLRVLCHPSVGGFWTHCGWNSVREGVFAGVPFLTYLISADQRPNSKLIVEDWKVGWRVEKEYRVENL…	465	52.77	5.46	-0.0901
UGT-9	Potri.009G133300	MSSCTTPIKHADKKMHVAVFAFPFGSHALSLIDLVLKLARVAQETRFSFFNTEKSNNSIFLASRTNLPGNIKAYNVADGVPLNHVFSGHPIERVELFIKETPENFQTALDMAVAETGQKISCLLTDAFLSFAGSIAENLSVPWIPVWTPVPHSLSAHIYTDMIRQRYANSLIHDGSNSGRDGNDVELEDQTLEVPGLSQFHIADLPAEVLPRDAQETLFSCMLGQIRHMVPKVDTLVLTFYQELYSEPHLSDLKSKFSNLLNVGFISLSMPPPSLPPSTEDATGCLSWLDSQKAKSVAFISFGTVVNIPHSEIEELAEALEVCRIPFLWSLRDNMRDCLPNGFLDRTITHGKVVPWAPQIQVLGHSSIGVFMTHCGANSVYESIANGVPMICRPFFADH…	477	52.61	5.98	0.0317
UGT-10	Potri.010G182600	MDEPHELHIAMFPWLAFGHIIPFLELAKLIAQRGHKISFISTPRNIQRLPTIPPNLTPRINLVSLALPHVENLPNNAEATADLPFDKIPYLKIAYDRLQDSLFHFLHSSSPDWIIFDFASYWLPEIATKLGISGVLFSIFGAWTLSFAGPSYSAILNGDDPRTEPQHFTVPPKWVTFPSKVAFRIHEAKRFLVQIEANSSGVTDIFRWGSVLAGCDVIAVRSCLELEADFLRLVEDLHCKPVIPVGLLPPPAQCSEGGVDEKWVTISEWLDKQTQGSVVYIAFGSELTINQDEITELALGLELSGLPFFWALRNQDDSVRLPDGFDERVKGRGVVWTSWAPQLRIMAHESVGGFLTHCGYSSVIEALSFGLALIMLPFAIDQGLIARVFEGKKVGIEVP…	477	53.2	5.41	0.0222
UGT-11	Potri.014G088400	MAEKLHIVMLPWIAFGHMIPFFQLSIDLAKAGIKVSFVSTPRNIKRLPKIPPSLADLVKFVEFPLPSLDNDILPEDGEATVDIPAEKIEYLKIAYDLLQHPLKQFIADQLPDWIIIDMIPYWMVEIARDKKVPLIHFSVFSAVAYVFLGHPECLLVGDGQKRLRPSWTSMTSKPEWVDFPSSVAYRNHEAVGVFEWIYKGNASGITDGERVSKILHGCQALAVRSCAEFEGDYLNLFERVIGKPVIPVGLLPQEKPERKEFTDGRWGEIFKWLDDQKPKSVVFVGFGSEYKLTRDQVYEIAHGLELSGLPFLWALRKPGWANDDLDALPSGFGERTSDRGIVCMGWAPQMEILGHPSIGGSLFHSGWGSIIESLQFGHTLILLPFIIDQPLNARYLVEK…	467	52.41	5.99	-0.0518
UGT-12	Potri.016G016600	MHPTVDPSTTKYNESLAASTLPDRMRVINLPRVESITSDTKPSTWLSSLVEGQKPHVKEYVSRIRTQYEMNPDSPRLAGFVFDTFATGLKDVSNEFGIPWYVFSAAGAAFIGSMLHLTALHDEQGVDITEITNSEDELEIPSLANPIPAKLVPSTVFEKYSLTTFLVHARLLTEAKGILINTFLELESYAVNSLSHGKTPPVYPVGPIVKHSGVGSDPLSDESNNSRDIMGWLDDQPPWGSFKENQVKEIAFALERSGHRFLWSLRKPSQNGKMKSPSEYENFQSILPQGFLDRTAKIGKVIGWAPQVEILSHSASLRFGVPIATWPLYAEQRFNAFQKVIEVGLAFEIKIDYRKDFYGDTEIIVSSDDILKAIKNVMEQDSEIRKKVKEMSRISEKTL…	421	46.98	5.51	-0.2694
UGT-13	Potri.016G017400	MKKAELVFIPAPGISHLMSTVEVAKLLLDRDERLSITFLIMSLSYDSKTACYIDSLSATCNRIRFIKLPEDEPEPNTFLFSLIGTQKRHVKEEVSKLVSQSESSPDSPTLAGFVLDFFCTSMIDVANEFGVPSYIFLTTGAAYLGLQFYIQALHDEQRVDATQFKDSNAELVMPCLAYPLPAKALPSAALNKEWLPAFLDQARRFRETKGIIVNTFEELESHAINSFSNGNTPPVYPVGPILNLNRDGDHDVESDKRKDIKQWLDDQPLSSVVYLCFGSMGSFGVDQVKEIACGLEQSGHRFLWSLRKPQPKGKMEIPSDYTNTQDVLPEGFLDRTAQIGKIIGWGPQIDILSHPSVGGFVSHCGWNSILESIWFGVPIAAWPLQAEQQLNAFKIIVEL…	478	53.72	5.05	-0.1721
UGT-14	Potri.016G019400	MGNMKRIQTPKIILVPYPAQGHVTPLLKLASAFLDHGFEPVMVTPEFIHRRIISNIDPKSHISCISIPDGLEMDMPRDFFANEKAMEINMPSHLEGLVRKFNEDGEVVACMIVDLLASWAIEVGHRCGVPVAGFWPAMLATYQLIAAIPDMVRTGLISETGSPQHLGPLCFLPNQPLLSTEDLPWLIGTPASRKARFEFWTRTLDRSRKLSWLLVNSFPEECIDHDKPHNGALLENSMDQPLICQVGALSKHPLVKNPSFWEEDMSCLQWLDKQKPSSVLYISFGSWVSPIGEGKVKKLALTLEALGQPFIWVLGPTWQGGLPFGYIERVSKQGKVVSWAPQLKVLQHKAVMCYLTHCGWNSTMEAIQCQKCLICYPVAGDQFVNCAYITEKWKIGVKI…	464	52.19	6.08	-0.0655
UGT-15	Potri.016G020800	MADKPHAVFIPLQLQSHIKSMLKLAKLLHHKGFHITFVNTEFNHRLLLNSRGPESLNGLHDFRFETIPDSVPPSDTLASAEDFKKNQLASFNDLLAKLHDTTFSGVPPVTCIVSDGLMPFTINAAEMLGIPIALFFTISACVFMCSKQFRALKKKGLAPLDDESFQTNDFADRIIDGIPGMKDLRLRDIPRFSRSTDPNGWFFNNAMEAVESASKASAIILHTFDALEQEVLNALFSMHSRVFPIGPLQLLLNQVPEDDLKSIGCNLWKEESECLQWLDSKEPKSVIYVNFGSIAVISKQQFIEFGMGLAKSGHPFLWAIRPDMVIGDSPIFPLEFMKETKERGFIASWCPQEEVLSRPSIGGFITHCGWGSTIESISSGVPMLCWPSFGDQQTNCRYT…	478	53.68	5.95	-0.1908
UGT-16	Potri.016G022000	MGSISKPHVVVIPCPVQGHIKTMLKLAKLLHYKGLHITFVSTEFNHKRFLRSRGPHALDDLPGFHFRTIPDGLPPSDIGATQDIPSLCHAMNKNFLAPFKDLLLQLKNTVSENNPPITCIVSDPFAPFSIKAGEEVGLPVVMYATTNACGYMGCKQLYALREKGFTPIKDLSNLSNGYLETKVDWAPGMKDVRLKDFPFIQTTDPDEVVFNFVIGVAETSVKARAIAFHTFDALEPEVLDGLSTIFPRVYSIGPLQLLLNQFEENGLKSIGYSLWKEDHECLQWLETKEPKSVVYVNFGSITVMTADQLVEFAMGLVNSNIPFLWIIRPDLVVGESAVLPAEFEEETEKRGFITSWCPQEEVLNHPAVGGFLTHSGWGSTIESLCAGVPLACWPFFADQ…	478	53.3	5.23	-0.0868
UGT-17	Potri.016G022100	MGSISKPHVVVIPCPLQGHIKTMLKLAKLLHYKGLHITFVSTEFNHKRFLWSRGRHALDDLPGFHFRTIPDGLPPSDIDATQDIPSLCDAMNKNFLAPFKDLLLELRNTVSENNPPVTCIVSDPFAPISIKAGEEVGLPVVMYATMNACGYMGFKQLHALRERGFTPIKDLSNLSNGYLETKVDWAPGMKDVRLKDFPFIQTTDPDEVVFNFVIGAAETSVKARAIAFHTFDALEPEVLDGLSTIFPRVYSIGPLQLLLNQFEENGLKSIGYSLWKEDHECLQWLETKEPKSVVYVNFGSITVMTADQLVEFAMGLVNSNIPFLWIIRPDLVVAESAVLPAEFAEETEKRGFITSWCPQEEVLNHPAVGGFLTHSGWGSTIESLCAGLPLACWPFFADQ…	478	53.44	5.13	-0.081
UGT-18	Potri.016G057300	MANQQDPPSHGINDLTKQAQVVVVMVPLPAQGHLNQLLQLSRLILSHNIPVHYVGATTHNRQAKQRVHGWDPNAAANIHFHDIEIPPFHCPPPDPKAKIKFPSHLQPVFNASSQLTEPVSMLLRALSCKARKVIVIHDSLMGSVIEEARFLSNAESYTFHSVSAFAISLYEWEQEGKLIEENELFPRDTPSLEGCFTDEFADFVDCHYSKYQKFNTGCVYNTCKLVESAYLDFLEKETIKEGIKHWALGPFNPVTIPERSESSKKQHFCLEWLDKQAKNTVIYVSFGTTTTFDDEQIKELAIGLRESKKKFIWVLRDGDKGDVFNGEERRAELPKGYENSVDGIGLVVRDWAPQLEILAHPATGGFMSHCGWNSCMESISMGVPIAAWPMHSDQPRNTV…	476	53.4	5.89	-0.2979
UGT-19	Potri.017G042800	MASKSHVFMFPWFAFGHILPYLEFSKQLAAKGIHISFISTPRNIKRLPSIPQNISGKFKFIEIQLPIVDGLPENCEATIDLSPEQIQYLKQAYDALKVPFESLVQKEAPEMILFDFAACWIPAIAARYGITSVFFSPLSAASSAYLGPPDELHSFRLRTRPEDYARAPEWIPFPSLVAYRPDQGTRYMQHVYIPDVSGISTGQRRAKTLAECDMVAVRSCREFEDSYLNVLEEIYQKPVLPIGLLPSNFVENKTSHPESSNFSSTFKWLDKQEQKSVVFVGFGSEYKMPVETIHELAYGIELSGLPFMWILKKPEGIDSQDLLPTGFVSRISDRGIVSFGWAPQLEILAHPSIGGCLFHSGWGSIIESLGFGHPLILMPMVNDQTLNAKLLVEKSAGFE…	465	52.53	6.33	-0.1318
UGT-20	Potri.018G008900	MPSPSSSHVVIFPFMAQGHTLPLLYLSKALSRQQIMVTIITTPSNATSIAKTIANHPKISLVEIPFPTIDGLPKDCENTSQLPSMEFHLPFLHATKQLQKPFEQVLQTMLESKTPPICVISDFFLGWTLASCQAFGVPRLVFHGLGILSMAIIKSSWFHAPQLESVSMFDPLDLPGMKLPFTLTRADLPGSTNLPEHDDKFYQFIQEVGEADVKSWGVIVNSFEELEKSHIQAFESFYINGAKAWCLGPLCLYEKMGSDKSTNQDHSCTLTQWLTEQVTPDSVIYVSFGTQADVSDSQLDEVAFALEESGSPFLWVVRSKTWSLPTGLEEKIKNRGLIVREWVNQRQILSHRAIGGFLSHCGWNSVLESVSAGVPILAWPMIAEQSLNAKFIVDGLGAG…	471	51.82	5.92	0.0057
UGT-21	Potri.018G140400	MAGSSKLHIAMFPWLAFGHMIPYLELAKLIAQKGHKISFISTPRNTDRLPKLHPSISPLITFVKLSLPQVENLSKDAEATADVPYDKVQYLKQACDDLKEPLSKFLETCDDLDCILFYFAPYWLPDIATSLGIPSVFFSIFTAAMLSYVKPASGIDDRSKPEDFTIPPKWVTFPTNVVFRLFEVLRIFYQTLAGNVVSDLYRTQEGIKGCDMIAVRSCMEFEPEWLQLLEEIHGKPVIPVGVLATTVYDTGVENEAWRSIKDWLDKQKQGSVVYIAFGSEAKPSQVELTEIALGLELSGLPFFWVLRKHRGSADTELIELPEGFEERTKAQGLVWTSWAPQLKILAHDSVGGFLTHSGWSSVVEALQHARALILLTFLADQGINARVLEDKKMGYSIPR…	466	52.81	6.3	-0.162
UGT-22	Potri.003G210400	MSQRKESIVMLPFMAQGHIIPFLALALQLDQTKKYTITFVNTSLNIKKLRPSIPTNSSIHLLEIPLDSSVYGLPPGTENTDSIPYHLIANFLEASLSLKPAFRKIISDHVKEQKGHPPFCIITDMFFGWCAEIAHEFGAFHAIFSGCGGFGFACYYSLWLNLPHQNNLSDEFTLPDFPEASTIHVTQLAENLKEANGRDLFSVCLQNMLPECTNADGILVNTVEELDKVGLGYFRRKTGKPVWPIGPVLLSNRSQDQAAITPELCKHWLDTKPAGSVLYISFGSQNVISASQMMELAMALEACGKNFIWVVRPPIGFDINMEFKAKEWLPEGFEERMEYSKRGLLVRKWAPQVEILSHKSVSAFLSHCGWNSVLESLSNGVPLIGWPLAAEQFYNVKLL…	490	55.01	6.04	-0.1039
UGT-23	Potri.006G171200	MSEARNDLKHIAVLAFPVATHGPPLLSLVRRLSASASYAKFSFFSTKESNSKLFSKEDGLENIKPYNVSDGLPENYNFAGNLDEVMNYFFKATPGNFKQAMEVAVKEVGKDFTCIMSDAFLWFAADFAQELHVPWVPLWTSSSRSLLLVLETDLVHQKMRSIINEPEDRTIDILPGFSELRGSDIPKELFHDVKESQFAAMLCKIGLALPQAAVVASNSFEELDPDAVILFKSRLPKFLNIGPFVLTSPDPFMSDPHGCLEWLDKQKQESVVYISFGSVISLPPQELAELVEALKECKLPFLWSFRGNPKEELPEEFLERTKEKGKVVSWTPQLKVLRHKAIGVFVTHSGWNSVLDSIAGCVPMICRPFFGDQTVNTRTIEAVWGTGLEIEGGRITKGG…	450	50.16	5.82	-0.0933
UGT-24	Potri.007G030400	MQNTKPHAALLASPGMGHLIPVLELGKRLVTYHGFHVTLFVVATDASTTQSLLKEPYPDINIITLPLVDISGLIDPAATVVTKLAVMMRETLPSLRSAILALKSPPTALIVDLFGTEAFAVAEEFNMLKYVFDTSNAWFFAITIYFPTIDRNLEDKHVIQKQPLRIPGCKSVRFEDTLGAYLDRNDQMYIEYKRIGIEMPMADGILMNTWEDLEPTTLGALRDFQMLGRVAKAPVYPIGPLARPVGPSVPRNQVLNWLDNQPNESVIYVSFGSGGTLSTEQMAELAWGLELSKQRFVWVVRPPIDNDAAGAFFNLDDGSEGIPSFLPEGFLARTREVGLVVPLWAPQVEILAHPSVGGFLSHCGWNSTLESITNGVPMIAWPLYAEQKMNATILTEELG…	481	53.03	5.51	0.0181
UGT-25	Potri.011G097900	MSDLISKRSSFRILMFPWFAVGHLTPFLHLSNKLAEKGCTISFLLPNKAIKLLQHFNLYPDHITFHPVKVPHVEGLPLGTETASDIPIHLTHFLCVAMDRTRDQVEKIIRDQKPDFVMYDMAYWIPEVARPLGIKTIKYSVVSAAAIAIVLVPARNVVEGKAITAAELSVPPTGYPSTSVVLRGHEVRSLLFVSQPYGEGTTFYERACTGMKGCDAIAIRSCYEMEEKLCDYIGRQYGKPVFLTGPVLPESARTPLEDRWAQWLNRFEAGSVVFCSFGSQLILEKEQLQELVLGFESTGLPFLVVLKPPVGSSTIEEALPEGFEERVKGRGVVWGGWVQQLEILDHPSIGCFVNTCGFGSMWESLMSDCQIVLVPHLGDQILNTRLMAEELKVAVEVER…	463	52.17	5.95	-0.0292
UGT-26	Potri.017G052400	MGSIPKSTKAHAVCVPYPAQGHITPMLKVAKLLHHKGFHITFVNSEYNHRRLLKSRGRNSLDVLPDFQFETIPDGLGDQLDADVTQDTSFLCDSTSKACLDPFRQLLAKLNSSNVVPPVTCIVADNGMSFALDVKEELQIPVVTFLTSSACGTLAYAHYKHLVERGYTPLKEESDLTNGYLETKIDWIPGMKDIRLKDLPTFIRTTDRNDVMLNFVIRVIDRASKASAALVNTFDDLDHDVLVALSSMFPPIYSVGPLNLLLDQTQNDYLASIGSSLWKEETECLQWLDSKDPNSVVYVNFGSITVMNPQQLLEFSWGLANSKKNFLWIIRPDLVRGESAVLPPEFLEETRERGLMASWCAQEKVLKHSSIGGFLSHMGWNSTIESMSNGVPMLCWPFF…	482	54.03	5.4	-0.2068
UGT-27	Potri.002G236400	MAVQPHFLLLTYPAQGHINPALQFAKGLTRIGALVTLVTSLSAGRRMSKTLFPDGLSFVTFSDGYDDGFKPEDDRDHFTSELKRRGSQTLNELIVDSAKEGKPVTCLVYTMLLHWASEVARAQHLPAALLWIQPATVFDIYYYYFNGYGDIFNNCKDTSYAIELPGLPPLASRDLPSFVLPSNTYTFALQMFQEQLEQLSQETNPKVLVNSFDALELGAMNATEKFNLIGIGPLIPSAFLDGKDPLDKSFGGDIFHGSEDYTEWLNSKTKSSVVYVSFGSILVLSKRQIEEIARGLVDSGLTFLWVIRDEQKKNEVKEEEEEEEEDHLRACREAILERQGMIVPWCCQVEVLSHPSIGCFVTHCGWNSTLESLVCEVPVVAFPHWTDQGTNAKLIADVW…	515	57.42	5.14	-0.2383
UGT-28	Potri.004G119700	MGNPHILVIPYPEQGHIIPLLELSHCLASYGFKITFVNTQHNEERIRNASGLKVKGDTEDLIHLVSFSDGLESGEDRFKPGKRSETFLTLMPGKIEELIESINASDSDKISCILADQTIGWALELAEKKGIKRAAFCSAAAAMLVQGFSIPKLIEDGIIDKEGTPVKMQTIMLSPTMPAINTAQLVWACLGNMNSQKLFFALMVKNIQSMKLTEWLLCNSAYELEPGAFNLSPHIIPIGPLVASNRLGDSVGSFWQEDSTCLEWLDQQPPQSVIYLAFGSSTVLSPTQFQELALGLDLTNRPFLWVSRPDITNGTPNAFLQEFKDRVSPQGKIVTWAPQQNVLAHPSVACFVSHCGWNSVIEGVCNGVPFLCWPYFADQFFNQSYICDIWKVGLGFNKD…	456	50.78	5.33	-0.0697
UGT-29	Potri.006G022500	MFRKILADKPHVICIPCPAQSHVKAMLKLAKLLHYRGFRITFVNTEFNHRRMLKSRGPYSLNGLPDFRFESIPDGLPPSDENATQDTQAILEACKKNLLAPFNELLAKLNDTASAAVPQVTCIVSDGFVPAAITAAERHGIPVALFFSISACTFMGLKQYKELKERGLFPLKDESFLTNGYLDQVLDWIPGMKDIRLRDLPSFLRTTDPDDYHFNFFMECAERASEGSAVIFHTFDALEKEVLSALYSMFPRVYTIGPLQLLLNQMKEDDLDSIGYNLWKEEVECLQWLDSKKPNSVIYVNFGSVAVATKQQLIELGMGLAKSGHPFLWIIRPDMVTGDSAILPPEFTDETKDRGFISNWCPQEEVLNHPSIGGFLTHSGWNSTAESISSGVPMLCLPF…	482	54.11	5.38	-0.1761
UGT-30	Potri.006G055600	MGVTGVQPHILLVTFPAQGHINPALQFAKRLVAIGAHVTFSTSMGAARRMSKTGTYPKGLSFAAFDDGSEHGFRPSDDIDHYFTELRLVGSKSLAELIAASSKNGRPFTCVVYSNLVPWVAKVARELNLPSTLLWNQSPALLDIFYYYFNGYGDTISENINDPTFSLKLPGLPPLGSRDLPSFFNPRNTHAFAIPVNREHIEVLDEETNPKVLVNTFDALECEALNSIGKFKLVGVGPLIPSAFLDGEDPTDTSFGGDLFQGSKDHIEWLNSKPESSVIYIAFGSISALSKPQKEEMARALLETGRPFLWVIRADRGEEKEEDKLSCKEELEKQGKIVPWCSQVEVLSHPSIGCFVTHCGWNSTFESLASGVPMVAFPQWTDQLTNAKMVEDVWKTGVR…	472	51.93	5.38	-0.2307
UGT-31	Potri.009G095500	MEILKENKEEEIHVLMVAFPSQGHLNPMLRLGKCLVNKGLHVTLATTEFTRHRMLKSSTINPTSSTISISGVQVRFFSDGQSLNYDRMVNYESYKKSLAKFGTINLSNLIKEHFPSNGHKKLSCIINNPFVTWVADVAISHGIPCAMFWIQPCSLYAIYYRFYNKLNSFPTLTDPEMSVELPGLPLLNTEDLPSFVLPSNPYGIFPKLFSEMFQNMKMYKWVLGNSFFGLEKDAIESMADLCPISPIGPLVPPSLLGEDEDHDTGVEMWKAEDTCIEWLNKGAPSSVIYVSFGSLVVLSAKQMECMAKALKNSNSPFIWAVKKPDLQEPDGAGQLPLGFLEETKDQGVVVSWSPQTKVLAHPAIACFITHCGWNSMLETIAAGVPVIAYPKWSDQPTNA…	481	53.42	5.87	-0.0705
UGT-32	Potri.013G143900	MIRRTFIPPTNLTNHRSELLNAISVCVSQVRLTMSDHVAVFAFPFGTHAAPLLAIIHRLATASPNTHFSFFSTQQSNSSIFSIYKKKMNIMQPNIKAYEVWDGAPEGYVFSGNPQEHIELFMKSARESLKKAMEVAVSETGRKVSCLVSDAFFWFACEMAEEIGVGWLPFWTAGPNSLSAHVYTDLIRETFGDGGMVGREDKTISLIQGMSKIRICDLPEGVLFGNTESFFSNMLHKMGKALPQAAAVFINSFEELDPGTIKDLKSRFKKFLNIGPSHLILSPPPMEDTYGCMTWLDKQKLASVAYVSFGSVTTPPPHELVALAEALETSETPFIWSLKDNSKVHLPHGFLDRTTSQGLVVPWSPQLEVLAHRAVGVFVTHCGWNSLLESIAGGVPMIC…	486	53.88	7.25	-0.0091
UGT-33	Potri.014G175000	MEKRCKAHCLVVSFPAQGHINPMLQFSKRLEHKGVKVTPVTTRFISNAIMSGSSSSSISLQTISDGYDEGGIGHAESIKSYLDRFWKVGLQTLDNLVEKLSGSDCPVDCIIYDAFMPWGLDVAKKFGLVGAAFFTQSCAVDSIYYHVYRGLIKLPVTETQILVPGLPPLEPQDLPSFIYHLGTYPDFFDMLLDQFSNIDRADWVFCNSFYMLEREVADWFAKLWPFRSIGPTIPSMYLDKQLENDRDYGFSFFMQNNDVCMNWLNDRAKGSVVHVSFGSLVDLKAEQMEELAWGLKRSDCYFLWVVRASEESKMSKDFAEESSAKGLVVRWCSQLEVLAHEAVGCFVTHCGWNSSLEALSLGVPMVAMPQRTDQSTNAKYITDVWNMGVKAAVDEKEIA…	459	51.68	5.24	-0.1612
UGT-34	Potri.015G071900	MDNKKSHVIVLTYPAQGHINPLLQFAKRLASKGLKATLATTYYTVNSIDAPTVGVEPISDGFDEGGFKQASSLDVYLESFKTVGSRTLTELVFKFKASGSPVNCVVYDSMLPWALDVARDLGIYAAAFMTTSASVCSMYWRIDLGLLSLPLKQQTATVSLPGLPPLGCCDLPSFLAEPTSQTAYLEVIMEKFHSLNEDDWVFCNSFEDLEIELVKAMRGKWPLVMVGPMVPSAYLDQQIDGDRAYGASLWKPTSSQCFTWLDTKPPRSVIYVSFGSMGNISAEQVEEIAWGLKASNRPFLWVMKESEKKLPTGFLNSVGETGMVVSWCNQLEVLAHQAIGCFVTHCGWNSTLEGLGLGVPMVCVTERSDQPMNAKFVEDVWKVGVRAKKDEVGIVTREE…	454	49.98	5.31	-0.0496
UGT-35	Potri.016G014100	MKKTQLVFVPAPGFGHLVAAVQLAKMVLERNDSFLITMLAINNPFYGGISKNTESLASIHTEIRFVEIPDTIPTPPPEALAVSPASAFTSYINDHKTLVKDTIVNLVMAHNPAPIASVVVDMFCTVFIDVAKELGVPSHVFFTSDAAFLAMTLYLSDREDKGEPKFSPTDPDYIIPCYSNPVPYRVMPVLHTDVEYEALANHGREFKDSNGIIVNTFSEAESHAVSALLARDDIPPIFNVGPLIDHKGKSLSGSDAVKRDEILKWLDDQPEKSVVFLCFGSGGGFDEAQLKEIAIGLERIGHRFLWSIRLKPSKGKLQASFFDNYGEILPQGFLERTKNIGMLCGWAPQVQILAHKAVGAFVSHCGWNSTLEALWYAVPIITWPLYAEQHMNAFQLVKD…	475	52.4	5.57	-0.0109
UGT-36	Potri.016G016100	MKKAEVVLIPLPAMGHIVALVEVAKLLVQRDDRLSTTVFVMHPTLDPSTTKYTETLAVSTLPDRMRVINLPNLESITSATKGRHSWLTCLIEGQKSHVKEYVSKIRTQYELNPDSPRLAGFIFDTFATGMKDVPNEFGVPWYVFSASGAAFIGSMMHLTALHDEQGVDLTELKNSEDELEIPCLANPIPAKLVPSSVFEKDSLTIFLEHARILTEARGILINTFLEFESYAINSLSDGKTPPVYPVGPIVKHVGGGGDLRSDESNNYRDIMEWLDDQPPSSVMFLCFGSWGSFKEKQVKEIAIALEHSGHRFLWSLRKPSQNGKKQSPSDYEDFQGILPEGFLDRTAMIGKVIGWAPQVEILSHSAVGGFASHCGWNSTLESVRFGVPVATWPLYAEQQ…	487	54.27	5.15	-0.1419
UGT-37	Potri.016G016800	MNNSLATKYFLGMKKVEVVFIPLPAMGHIIAAVEMAKLIVESDDRISASVLMMKPALDSTTTKYTESLTASTLPNRMRVVDLPSLEHTGVHNTSASWMASLAEAQKPHVKEFVSKIKAQSELSPHDSPQLAGFVLDTFVLGMNDLAAEFGVPWYVFSASGAAFIGSMLYLQALHDEQKADLPEYKDSDAELEIPSLVNRLPAKLLPSMVFKRESLPHFIGAARRLKHARGILINTFKELESHAINSLSNGEIPPVYPLGPIVRCKGNSYDVGSNIINDYTDIMQWLDDQPPCSVVFLCFGSWGSFSVGQVKEIAYALEQCGHRFLWCLRKPPCKGKIESPSDYVNFQEILPEGFLDRSDKIGKVIKWAPQVEILGHKAVGGFVSHCGWNSTLESILSGV…	498	55.25	5.86	-0.0717
UGT-38	Potri.017G032700	MEKQERICHVVVIPYPAQGHINPMIQFSKRLASKGLQVTLVIFSSQTLSTPASLGSVKVVTVSDSSDTGSSSIGDLLKQFQATVAPKLPQLVVELGISSGHPVSCLVYDSFMPWVLEIARQLGLIGASFFTQSCAVNSVYYQIHEGQLKIPLEKFPVSVPGLPPLDVDELPSFVHDMESEYSSILTLVVNQFLNFRGADWVFVNSFNTLEEEVVNCLASQRSIKPIGPMIPSVYLDRQLEDDTEYGLSLFKPALDGCMEWLDSKETGSVVYASFGSLAALGEEQMAEIAWGLRRSDCYFLWVVRESEEKKLPCNFVEGSSEKGLIVTWSPQLEVLAHKSVGCFMTHCGWNSTLEALSLGVPMVAVPQWTDQPTNAKYIADVWRVGVRVKANEKGIVTKE…	461	50.92	5.2	-0.0809
UGT-39	Potri.017G077800	MASKSIEQIVMLPFMAHGHLIPFLALARQIHQATGFKISIASTPLNIQYLSSTFNSSSDEPENDHIHLLELPFCSTDYGLPPNTENSENLSLDSIGKLRSASLSLRTPFHSLVSDIAAKQGHPPLCIISDVFLGWATEVASSLGTVNVTFSTGGAYGTLAYSSLWLNLPHRGRSDSDEFHLPGFPDSCRFHVNQLHHFLRNADGTDSWSQFFQSQISLSMQSFGWLCNTAEEFEPAGLEWLRNFVKLPVWAIGPLLPPIVLKNDYSSLSVAASGISTRRAGKRPEISIEKCMEWLESHSPASVLYISFGSQNSISPSQMMELAIGLEESAKPFIWVIRPPVGFEPKSEFRAEYLPEGFEERMEKRKQGLLVRNWAPQLEILSHKSTGAFLSHCGWNSVL…	511	56.64	5.87	-0.1413
UGT-40	Potri.018G096000	MSEAKNDLKHIAVLAFPFATHAAPLFSLIRRLSTMAPQAKFSFFSTKESNSKIFSNQGRMESIKPYNVNDGLPEDYMISFANPHEPVEYFLKAVPGNFKQAMEVAVQVIGREITCIISDAFFWFGADIARELHVPWVPLWTAGPRPLLLHLETDLVRQKMGGDGVPEDRTMDFLPGFSEIRAADIPKELLYEDEKPGIPAILYKMGKMLPRAAAGVLSSWEKLDPDVVNQLQSRLHNFLEVGPLVLTSPDPVMSDPQCCLEWLDKQKRGSVLYVCFGSMIMPPPHELAELAEALEECDSPFLWSFRDNPEAKLPEGFLERTKEKGKVVSWTPQLKVLQHNATGVFLTHAGWNSISESIVGCVPMICRPFFGDQALNTRTVEAIWKIGVGIEGGTITKDG…	449	49.98	5.65	-0.0989
_x000C_
