# Supplementary material for: Validation of a metabolite–GWAS network for Populus trichocarpa family 1 UDP-glycosyltransferases
Source: Front Plant Sci. 2023 Jul 21;14:1210146. doi: 10.3389/fpls.2023.1210146 (PMC10402742; doi:10.3389/fpls.2023.1210146)
Supplement: Supplementary file 3 [file Table_2.xlsx]

## Sheet: Vanillyl Alcohol (1)
UGT	UDP Results			UDP-glc Results			Qualifier (565.0 -> 79.0) Results			Vanillyl alcohol-glc Results			Qualifier (315.1 -> 315.1) Results			Vanillyl alcohol Results
	RT	Area	S/N	RT	Area	S/N	Area	Ratio		RT	Area	S/N	Area	Ratio		RT	Area	S/N
blank	0.30525	4.93387	1.73254	0.270733	4.11477	0.795934	0.167383	4.06785	1.36856	0.93385	0.29524	0.700911	2.68741	910.245	1.0983	0.292867	112.746	4.75815
no enzyme	0.296233	2.51205	1.50287	0.345017	75758.9	366.739	8448.48	11.1518	131.13	0.972117	0.770143	2.77122	2.66579	346.142	0.736758	0.2906	103.367	3.0716
1	0.312	281.913	295.708	0.30225	260778	559.34	32191.5	12.3444	451.788	0.965367	0.227427	0.840559	3.20458	1409.06	1.01671	0.304117	51.5571	1.90708
2	0.321	112.049	22.5343	0.308983	256584	689.733	27862.2	10.8589	12622.1	0.96985	0.311447	1.16962	2.85228	915.817	1.66023	0.288333	44.6461	1.13536
3	0.316483	243.17	24.3591	0.304467	256385	674.713	31784.9	12.3974	498.666	0.92705	1.66696	9.20314	1.79599	107.741	1.11836	0.295083	59.8317	1.60943
4	0.307483	163.915	43.144	0.302233	288959	1112.23	31362.1	10.8535	419.522	0.857267	1.04301	1.21665	2.17021	208.072	2.38973	0.30635	53.6403	2.42233
5	0.3255	6.64022	2.25463	0.345017	95146.2	448.526	6944.22	7.29847	2044.21	0.927067	0.127442	1.73883	4.30185	3375.54	1.40321	0.29735	107.259	5.16697
6	0.302983	8.41169	2.13553	0.3225	89624.4	187.007	6540.56	7.29774	172.685	0.922567	2.44044	17.218				0.2951	70.7127	2.54075
7	0.31425	2.32921	1.29868	0.349517	80168.5	351.83	1058.98	1.32094	15.8664	0.90455	0.0920959	1.26012	8.05891	8750.57	3.72182	0.286083	112.005	5.11894
8	0.30975	2.33985	1.17954	0.327017	101726	140.295	13584.6	13.3541	246.939	0.974367	0.158577	1.37206	2.93678	1851.96	1.30719	0.315367	7.73297	0.948754
9	0.289467	8.29854	1.6988	0.345017	60467.7	386.602	5807.7	9.60462	76.5123	0.846017	0.40556	1.08446	3.28143	809.111	1.63081	0.30185	123.304	4.44335
10	0.309733	2.97834	1.80489	0.347267	56773.2	271.651	6048.79	10.6543	100.14	0.938333	0.415634	1.80032	1.59629	384.061	1.06038	0.29735	45.0088	2.71478
11	0.273717	10.3972	3.46255	0.358517	51782.7	137.114	73.3022	0.141557	4.25466	0.886533	0.402982	3.99347	5.37466	1333.72	2.43894	0.295083	48.3592	2.52544
12	0.311983	0.84517	0.504815	0.367533	5335.33	38.6309	2241.85	42.019	41.0303	1.00813	0.270252	3.40025	0.344234	127.375	1.13848	0.288333	32.0122	2.3678
13	0.298483	19.2102	2.96879	0.3225	132384	562.164	14181.3	10.7122	127.686	0.922567	21.6835	104.588	19.7774	91.2093	6.79827	0.2906	90.4741	3.49779
14	0.32325	9.18952	2.16	0.32025	196453	869.833	23159.5	11.7888	410.703	0.922567	0.159789	0.926706	0.524474	328.228	0.500119	0.290583	65.135	2.77992
15	0.3255	71.8477	8.72626	0.32025	162369	275875	19900.7	12.2565	224.924	0.947333	0.785364	1.2904	2.25891	287.626	1.11602	0.30185	78.5086	2.10394
16	0.273717	7.04206	1.6532	0.327	154017	448.157	14738.9	9.56969	133.779	0.938317	0.70738	5.3294	3.74189	528.979	2.64275	0.283833	77.9225	3.40794
17	0.273717	11.655	2.64048	0.331517	106779	388.557	11329	10.6098	17588.6	0.911317	0.362721	1.65341	4.07593	1123.71	1.64916	0.2996	96.2664	4.63815
18	0.300733	5.63621	1.57432	0.32925	108760	335.256	8776.55	8.06966	194.638	0.927067	0.264014	2.60554	4.8007	1818.35	1.72898	0.290583	98.4746	7.23169
19	0.311983	30.3409	3.69706	0.3315	132113	885.576	13223.9	10.0096	145.005	0.91355	0.143058	0.990103	3.54346	2476.95	1.54375	0.286083	81.0654	4.09959
20	0.30975	19.3921	2.55963	0.329267	115721	301.845	13813.7	11.9371	211.666	0.927083	4.66618	15.7149	5.73115	122.823	0.892419	0.313117	27.3	1.43777
21	0.309733	2.0458	1.01153	0.347267	70615.5	229.851	6644.15	9.40891	87.6653	0.936067	0.0275769	0.523771	1.9792	7177.02	2.66765	0.297333	105.647	3.66943
22	0.370517	19.8803	4.8308	0.336	79514.7	273.91	8339.31	10.4878	117.397	0.91805	72.3354	19.2011	62.3585	86.2075	10.0225	0.32435	3.13554	0.912826
23	0.321	3.23357	2.02308	0.33825	77049.7	222.432	2470.53	3.20641	4100.13	0.9113	1.83109	12.316	3.19009	174.218	1.45499	0.295083	103.611	5.68504
24				0.33375	41064.9	169.116	4437.8	10.8068	1137.85	0.92255	327.468	188.584	340.969	104.123	171.402	0.301833	44.7047	2.99783
25	0.314233	8.01983	1.42819	0.345017	64074.1	676.626	4362.35	6.80829	40.4816	0.8978	0.143568	1.44979	3.32309	2314.64	2.34107	0.3086	53.3031	5.16919
26	0.325483	1.27597	0.871034	0.333733	71629.4	321.986	5334	7.44666	1293.14	0.9248	0.36334	2.98339	2.18692	601.893	1.89758	0.301833	47.2922	1.60889
blank	0.294	1	0.57	0.377	3	1.61	1	49.1		0.878	0	3.26	0			1.441	12	0.67
no enzyme	0.271	7	1.41	0.395	164141	1397.26	15182	9.2					0			1.432	29	3.73
27	0.276	2	1	0.395	131377	495.33	13571	10.3		0.88	20	73.8	13	67.7		1.443	42	4.87
28	0.274	11	2.43	0.381	213527	895.08	21443	10		0.833	0	0.58	9	21934.5		1.443	85	8.88
29	0.366	39	7.13	0.386	142098	933.1	13553	9.5		0.884	126	535.59	149	117.8		1.439	43	6.66
30	0.371	26	3.39	0.381	135339	599.59	13947	10.3		0.875	258	87.49	278	107.9		1.441	37	4.69
31	0.296	3	1.66	0.386	139597	779.59	14901	10.7		0.884	0	2.83	8	5090.4		1.441	41	6.56
32	0.314	4	1.04	0.37	203798	2339.97	21925	10.8		0.882	0	2.32	6	3063.3		1.443	48	1.57
33	0.339	2	0.67	0.392	130531	498.13	14583	11.2		0.88	2	3.01	13	647.9		1.441	55	5.04
34	0.294	26	2.5	0.381	171982	931.58	17334	10.1		0.866	0	5.53	0			1.441	69	9.73
35	0.341	5	1.12	0.39	125083	1215.48	12154	9.7		0.887	96	50.12	112	117.1		1.446	24	3.07
36	0.283	13	2.18	0.395	85477	425.69	8348	9.8		0.878	230	165.43	255	111.2		1.441	13	1.12
37	0.326	12	1.98	0.397	138699	933.87	13206	9.5		0.873	1	11.3	0			1.446	40	8.01
38	0.328	18	1.51	0.37	249736	594.38	25214	10.1		0.882	2	6.99	5	253.7		1.443	117	5.96
39	0.274	20	5.85	0.419	121450	448.59	11353	9.3		0.875	18	66.23	20	112.5		1.434	34	2.31
40	0.28	13	10.39	0.377	229846	648.47	21413	9.3		0.902	0	1.32	3	1627.9		1.434	66	3.54

## Sheet: Salicyl Alcohol (2)
UGT	UDP Results			UDP-glc Results			Qualifier (565.0 -> 79.0) Results			Salicin Results			Qualifier (285.1 -> 121.0) Results			Salicyl alcohol Results			Qualifier (107.0 -> 51.1) Results		SalicylAlcGlc Results			Qualifier (107.0 -> 51.1) Results
	RT	Area	S/N	RT	Area	S/N	Area	Ratio		RT	Area	S/N	Area	Ratio		RT	Area	S/N	Area	Ratio	RT	Area	S/N	Area	Ratio
blank	0.27055	40.9691	10.4816	0.347017	2.88966	0.650165	2.9333	101.51	1.92213	1.4447	0.127031	0.286154				1.41905	1.59816	0.951204	1.58273	99.0346	0.418498			0
no enzyme	0.274383	22.4629	2.8471	0.2775	141055	1011.63	17486.9	12.3972	455.344	1.7111	0.213774	0.723633	0.10493	49.0847	1.00878	1.4615	42146.1	7798.58	27281.7	64.7312	3312.83			0
1	0.293717	86.1141	8.93798	0.3007	164786	2806.72	20547.5	12.4692	500.428	0.927317	0.211889	1.1442	0.48768	230.158	3.09785	1.38817	23928.6	16336	15671.8	65.494	4166.72			0
2	0.293717	5056.61	253.811	0.277517	468362	3118.31	58174.6	12.4209	2323.04	1.39065	0.55592	1.36629	0.781313	140.544	0.630522	1.35727	83516.7	7003.91	54527.1	65.2888	9180.39			0
3	0.289867	7363.54	700.421	0.277533	507954	2420.93	64402.5	12.6788	942.061	1.18988	0.751434	4.17676	0.388098	51.6477	0.96906	1.27233	72086.4	8139.24	46564	64.5947	2074.83			0
4	0.286	10320	∞	0.277533	568020	4435.59	71673	12.618	2052.12	0.788317	0.720747	1.33209	0.202094	28.0396	1.96592	1.09858	111744	1959.06	72421.5	64.81	2184.56			0
5	0.30145	161.806	8.79512	0.3007	156011	754.64	19894.5	12.752	509.971	1.51035	0.647134	0.938105				1.21827	61296.4	5971.56	38994.7	63.6166	4891.17			0
6	0.2744	69.1964	4.92574	0.277517	135086	677.871	16383.5	12.1282	897.892	1.3057	1.19157	5.08686	0.629913	52.8643	2.15879	1.41905	45194.6	2983.23	30377.5	67.2148	5264.61			0
7	0.278267	190.599	14.938	0.277517	161716	1333.05	19635	12.1416	262.404	1.45628	0.269082	0.820889	1.05897	393.551	5.07957	1.4538	47407.7	13178.3	30410.4	64.1466	4640.24			0
8	0.278267	203.354	15.2857	0.277517	207680	3063.03	26016.4	12.5271	693.384	1.46402	0.610275	0.593683	0.354864	58.1483	0.842067	1.45767	50754.7	5495.21	32448.1	63.9313	4783.97			0
9	0.2744	38.6465	2.2803	0.277517	92965.2	828.363	11869.2	12.7673	565.452	1.41767	0.161042	1.01673	0.382958	237.8	1.12726	1.46152	50432.7	5414.52	32087.4	63.6241	7121.6			0
10	0.278267	33.0296	3.22547	0.277517	98732.1	839.32	12246.2	12.4035	426.372	1.60687	0.370034	0.308824	0.82619	223.274	1.75634	1.46152	41190.9	4591.78	26302.2	63.8544	4255.99			0
11	0.274417	53.9776	5.02164	0.277533	158198	1826.63	19807.7	12.5209	378.323	1.51035	0.587899	1.40434	0.831324	141.406	1.79153	1.46538	52635.9	4193.15	32932.4	62.5664	14834.7			0
12	0.278267	96.2754	10.1033	0.277517	189454	1355.92	23508.7	12.4086	492.2	1.37907	0.32686	1.83643				1.46152	45859	4583.45	29047.1	63.34	4193.46			0
13	0.274417	30.806	2.79778	0.277517	75873.8	∞	9309.8	12.2701	∞	1.4061	0.559616	3.57744				1.46152	35663.9	1627.55	23298.8	65.329	3779.75			0
14	0.278267	25.8478	2.49651	0.277517	103748	∞	10928.7	10.5339	∞	1.38678	1.2014	3.67002	1.32524	110.307	6.85972	1.46152	40501	6043.66	26900.7	66.4198	4372.89			0
15	0.2744	69.3054	4.43112	0.277517	141312	1417.64	17813.8	12.606	1319.94	1.4447	0.435387	2.48135	0.357363	82.0794	2.91566	1.4615	44380.4	4112.31	27603.8	62.1982	1013.08			0
16	0.278267	117.89	5.54969	0.277517	150552	994.448	18793.4	12.483	987.523	1.464	0.453916	0.376863	1.12701	248.285	4.47848	1.46152	45228.8	3781.29	28929.5	63.9626	4003.73			0
17	0.2744	50.508	4.38532	0.2775	110443	1973.79	13850.2	12.5406	311.54	1.38677	0.253222	0.709494	0.608212	240.19	2.74328	1.4615	45987.4	5856.86	29044.2	63.1567	5780.6			0
18	0.2744	76.1691	6.8187	0.277517	130630	1069.34	15836.6	12.1232	256.813	1.38678	53.8216	24.6382	22.2172	41.2794	57.1288	1.46538	40531.7	4564.73	27158.5	67.0054	2009.75			0
19	0.274417	52.9506	5.68597	0.277517	151925	12327.9	19030.8	12.5265	358.565	1.47173	0.481956	1.13793	2.19481	455.396	7.50671	1.46152	44788.7	4530.04	30069.5	67.1364	4858.19			0
20	0.2744	133.9	17.8188	0.277517	197900	3149.61	24772.3	12.5176	827.116	1.27868	0.472768	0.843659	0.400791	84.7754	0.652393	1.46152	49587	4622.73	31983.4	64.4996	3722.27			0
21	0.278267	97.3329	7.43991	0.277517	146048	1531.79	15574.9	10.6642	∞	1.46787	0.566488	0.720674	0.251123	44.3298	1.53725	1.46152	44341.9	4582.43	28854.7	65.0733	2926.93			0
22	0.2744	113.112	6.52311	0.2775	162541	1110.17	20111.1	12.3729	604.984	1.38677	70.6965	313.565	33.376	47.2103	87.0158	1.4615	38906.5	2296.32	25149.7	64.6414	3551.89			0
23	0.278267	211.066	16.793	0.277517	219550	2389.59	27528.4	12.5386	583.062	1.38292	4.14567	14.1476	2.17098	52.3674	8.60543	1.46152	40302.5	973.694	26288.9	65.2291	6841.85			0
24	0.278267	215.644	25.3132	0.277517	205179	1098.48	25356.7	12.3583	∞	1.38678	1049.54	4193.46	484.774	46.1893	2842.59	1.46152	36051.5	4726.19	22144.2	61.4236	3716.53			0
25	0.278267	63.0978	4.29534	0.277517	97404.9	773.071	11761.5	12.0748	190.944	1.54895	0.789895	2.89948	0.0861933	10.912	0.207742	1.46152	38444.1	1148.73	25746.7	66.9717	4884.89			0
26	0.2744	68.3631	3.00717	0.277517	108267	1218.23	13278	12.2641	301.556	1.38678	4.3775	12.7686	2.73199	62.4099	11.7225	1.46152	34552.6	1844.63	23286.9	67.3956	1832.86			0
blank	0.275	8	1.81	0.425	1549	76.89	18	1.2		1.341	1	0.79	0			1.435	2	1.7	8	332.9	1.723	0	0.51	3	2470.1
no enzyme	0.375	31867	222.93	0.374	1570606	1766.85	183603	11.7		1.325	947	1966.58	447	47.2		1.415	9579	35.75	5786	60.4	1.534	0	0.28	0
27	0.275	7	0.85	0.405	116057	456	12056	10.4		1.333	10	34.14	4	40		1.392	14395	3847.76	9571	66.5	1.681	1	1.21	2	282.6
28	0.31	499	8	0.309	848956	4187.63	96553	11.4		1.372	1	2.47	0	24.2		1.389	87811	28765.9	56931	64.8	1.611	0	0.97	0
29	0.275	7	8	0.39	125477	338.97	14618	11.6		1.333	267	1675.8	122	45.8		1.389	13829	1383.36	9126	66	1.63	3	18	1208	39300.9
30	0.294	1564	82.52	0.293	1001243	4208.15	113050	11.3		1.333	4451	35796.3	2067	46.4		1.389	72579	4125.12	47863	65.9	1.681	4	1.39	965	26027.9
31	0.364	145	2.52	0.374	130964	522.82	12484	9.5		1.329	9	46.89	4	41.6		1.392	13758	819.93	9543	69.4	1.53	0	0.87	0
32	0.294	2795	122.6	0.289	1156285	13433.3	131535	11.4		1.333	1	5.64	0	23.1		1.388	95912	34629.5	64229	67	1.669	0	1.05	6	2950.6
33	0.275	64	3.4	0.378	171748	797.52	18496	10.8		1.337	4	7.85	1	28.5		1.392	17354	2462.07	11929	68.7	1.538	1	1.03	7	1032.5
34	0.306	653	19.95	0.305	863862	3100.39	97343	11.3		1.345	5	18.3	1	12.6		1.389	85558	10397.1	54853	64.1	1.657	0	5.17	0
35	0.275	21	1.54	0.382	148539	715.37	15364	10.3		1.329	76	247.36	36	47.2		1.389	13638	1240.36	8852	64.9	1.627	1	9.05	397	33855.9
36	0.309	280	13.51	0.309	753739	4145.73	85423	11.3		1.329	1599	5948.45	741	46.3		1.388	78643	436.6	52497	66.8	1.634	39	8.85	33737	86340.5
37	0.36	703	5.02	0.367	171539	874.82	18906	11		1.337	1	3.56	2	269.8		1.392	19190	1247.55	12656	66	1.619	0	0.99	16	7432.7
38	0.306	108	4.05	0.378	173889	607.69	16463	9.5		1.329	436	1086.12	231	53		1.388	17015	2703	11603	68.2	1.634	0	1.53	111	41356.4
39	0.286	10	1.92	0.382	234466	668.24	23731	10.1		1.329	301	518.58	130	43.2		1.385	23621	3858.15	15586	66	1.63	0	0.74	0
40	0.271	6	1.82	0.382	208434	534.15	20036	9.6		1.36	0	0.73	0	256.2		1.385	18371	6001.18	12364	67.3	1.696	0	0.46	0

## Sheet: Salicin (3)
UGT	Salicin Results			Qualifier (285.1 -> 121.0) Results			Salicin-glc Results			Qualifier (447.1 -> 285.1) Results		Salicin-glc-2 Results			Qualifier (447.1 -> 285.1) Results		Salicin-glc-3 Results			Qualifier (447.1 -> 285.1) Results		Salicin-glc-4 Results			Qualifier (447.1 -> 285.1) Results
	RT	Area	S/N	RT	Area	S/N	RT	Area	S/N	Area	S/N	RT	Area	S/N	Area	S/N	RT	Area	S/N	Area	S/N	RT	Area	S/N	Area	S/N
blank	0.369517	0.195155	0.381039	0.248852	127.515	0.727492	0.27145	4.39493	2.30618	0.182148	4.1445	4.86426
no enzyme	0.272583	103.57	135.462	31.8165	30.7198	∞	0.274083	26.6707	11.3476	0.46562	1.74582	1.10616
1	0.275183	74.0451	∞	42.7253	57.7018	∞	0.274067	25.2439	10.006	0.0754075	0.298715	1.81187
2	0.2752	82.5533	∞	36.8481	44.6356	50.9181	0.274083	16.1845	5.94852	0.235181	1.45312	6.18
3	0.272567	85.106	42.5981	36.3645	42.7284	36.3254	0.274067	23.0174	5.89319	0.0863499	0.375151	9.90252
4	0.272583	80.9819	∞	42.268	52.1944	65.2898	0.274083	26.5044	7.10099	0.176528	0.66603	4.61679
5	0.272567	95.1381	∞	44.345	46.6112	71.5027	0.274067	24.6491	5.34769	0.125816	0.510426	4.17302
6	0.2752	102.653	70.6876	46.9542	45.7406	∞	0.274067	20.692	14.1996	0.106838	0.516323	1.79407
7	0.272567	105.018	∞	48.5474	46.2278	46.3396	0.274083	27.3472	6.88739	0.362561	1.32577	12.1094
8	0.272567	82.8421	345.227	45.0262	54.3519	205.067	0.27145	18.6793	6.82706	0.107762	0.576905	4.13286
9	0.272567	105.928	∞	46.6642	44.0529	58.4229	0.274067	22.3431	9.11882	0.423243	1.89429	3.89465
10	0.272567	113.575	454.992	61.7301	54.3517	∞	0.274067	37.1905	17.9691	0.465721	1.25226	10.6596
11	0.272567	131.944	∞	48.5519	36.7973	∞	0.274067	22.6897	7.9546	0.182378	0.803793	1.67125
12	0.272567	116.901	136.15	45.7024	39.0951	∞	0.276683	37.4054	13.6181	0.378156	1.01097	11.0541
13	0.272583	24.2569	31.6403	19.6918	81.1802	329.803	0.274083	14.5369	3.03848	0.497002	3.4189	2.70371
14	0.272567	72.4977	∞	29.3024	40.4183	31.7634	0.274083	17.39	11.3725	0.0963798	0.554226	7.80172
15	0.272567	78.0455	∞	32.4986	41.6405	∞	0.274067	5.49964	5.17966	0.0849183	1.54407	0.770675
16	0.272567	72.4014	175.135	32.5755	44.993	∞	0.274083	18.8398	5.59378	0.0653662	0.346958	0.506544
17	0.272583	71.6458	∞	44.2396	61.7476	141.263	0.274083	17.1994	5.35896	0.266092	1.5471	11.3234
18	0.2752	96.8007	∞	38.0789	39.3374	∞	0.274083	13.7678	6.39188	0.231132	1.67879	6.05057
19	0.272567	75.8496	139.474	38.7448	51.081	∞	0.274083	9.47732	1.79349	0.279764	2.95193	9.07183
20	0.272567	75.6759	∞	26.7465	35.3435	∞	0.274067	8.52087	4.44722	0.102086	1.19807	0.853434
21	0.272583	73.5683	226.957	35.4658	48.208	325.238	0.274083	16.5365	3.63345	0.267865	1.61984	2.93404
22	0.272567	60.2149	∞	31.0013	51.4845	∞	0.274067	21.3073	6.61243	0.133906	0.628452	2.8779
23	0.275183	68.9642	47.8035	26.2105	38.006	∞	0.274067	10.2062	6.43598	0.109414	1.07203	3.88627
24	0.272567	76.5646	96.4635	23.7103	30.9676	∞	0.274067	11.5392	5.12025	0.10205	0.884383	5.09223
25	0.272583	87.3481	∞	41.1154	47.0707	∞	0.274083	22.0806	8.95646	0.233293	1.05655	10.2101
26	0.272567	54.7762	∞	21.4512	39.1615	∞	0.274067	18.5458	5.2461	0.26714	1.44043	10.9373
blank	1.384	0	2.25	0	96.7		1.535	3	0.5	0		1.535	3	0.56			1.642	7	0.73	0	0.8	1.705	5	0.83
no enzyme	1.389	2680	9384.76	1243	46.4		1.535	33	3.44	1	1.6	1.535	23	1.84	1	2.2	1.611	10	1.57	0	2.1	1.679	6	0.91
27	1.402	2916	7457.05	1336	45.8		1.545	18	1.83	0	1.4	1.545	18	1.83	0	1.6	1.684	3	0.81	0	3.5	1.684	4	0.98	0	5.5
28	1.405	2879	14597.1	1351	46.9		1.459	2	0.58	0	6.7	1.545	15	2.61	0	1.4	1.626	2	0.64			1.705	3	0.54
29	1.405	3058	4295.21	1484	48.5		1.448	6	1.42	0	7.6	1.543	20	3.53	1	4.5	1.616	8	0.84	0	4.8	1.684	11	1.83
30	1.405	2920	8	1377	47.2		1.391	3	0.65	0	8.7	1.548	32	2.8	0	1.4	1.605	29	1.03			1.681	11	0.78	0	3.2
31	1.405	2552	9898.62	1122	44		1.488	5	0.55	0		1.535	21	2	0	1.3	1.587	19	1.73			1.7	3	0.53	0	2
32	1.402	3582	13127.7	1728	48.2		1.477	7	0.7	0		1.54	43	3	1	2.5	1.608	29	2.55	0	1.2	1.687	9	0.74
33	1.402	3315	490.08	1523	45.9		1.404	6	0.8	0	3.5	1.537	10	1.47	1	14.5	1.605	5	0.9	0	9.2	1.689	2	0.43
34	1.405	2786	15761.3	1135	40.7		1.456	3	0.52	0		1.545	12	1.33	1	12.3	1.616	4	0.63			1.684	4	0.45
35	1.407	2710	14528	1225	45.2		1.467	6	0.55	2	39.5	1.545	69	5	3	3.7	1.626	8	1.19			1.626	9	1.11
36	1.402	2624	6616.49	1232	46.9		1.477	616	85.77	318	51.7	1.543	83	14.1			1.616	115	25.87			1.692	85	17.53
37	1.402	3265	19139.6	1452	44.5		1.404	7	0.55	0	5.9	1.537	12	0.6	0	2.7	1.611	7	0.5			1.718	10	0.63	0	1.4
38	1.402	2942	10011.1	1300	44.2		1.488	3	0.39	0	3.9	1.543	27	1.37	1	4.5	1.613	9	1.44			1.689	5	0.91	0	2.5
39	1.421	3013	13939.8	1397	46.4		1.44	4	0.86	0		1.548	17	3.17	1	6.3	1.613	14	1.89			1.687	14	0.35	0	2.3
40	1.389	2706	5206.87	1261	46.6		1.448	1	0.57	1	55.2	1.532	16	2.38	2	9.5	1.611	7	1.62	0	2.7	1.611	7	1.62	0	2.7

## Sheet: Benzoic Acid (4)
UGT	UDP Results			UDP-glc Results			Qualifier (565.0 -> 79.0) Results			Benzoic acid-glc Results			Qualifier (283.0 -> 121.0) Results			Benzoic acid Results			Qualifier (123.1 -> 85.0) Results			Qualifier (123.1 -> 77.1) Results			Qualifier (123.1 -> 79.1) Results
	RT	Area	S/N	RT	Area	S/N	Area	Ratio	S/N	RT	Area	S/N	Area	Ratio	S/N	RT	Area	S/N	Area	Ratio	S/N	Area	Ratio	S/N	Area	Ratio	S/N
blank	5.42088	2823.83	501.895	0.549417	163.465	2.23117	9.661	5.91013	0.395702	0.283767	10.2103	1.62837	0			0.440883	1.58505	5.34292				13.7323	866.364	0.860151	2.67468	168.744	0.146912
no enzyme	5.42087	2044.22	303.623	0.650583	6185.92	42.6575				0.27915	501.125	39.0868	0			0.431667	501.314	524.478				153.319	30.5834	50.5132	206.636	41.2188	341.989
1	5.42548	2145.04	276.227	0.6276	219615	368.494	26593	12.1089	96.6379	0.279167	301.187	22.5346	0			0.431683	814.285	392.576	0.622352	0.0764293	3.36893	251.067	30.8329	77.1377	272.095	33.4153	89.1884
2	5.42088	2126.66	∞	0.641383	161635	508.709	21578.4	13.3501	78.0121	0.279167	242.442	44.2737	0			0.431683	665.369	208.358	0.448446	0.0673982	0.837482	199.696	30.0128	38.2406	218.535	32.8441	89.3958
3	5.42088	2132.8	177.885	0.6276	124773	∞	24510.5	19.6442	140.197	0.279167	248.207	14.9327	0.35604	0.143445	1.08967	0.431683	680.003	447.806	0.130998	0.0192643	0.974141	216.727	31.8714	82.5741	239.871	35.275	88.7136
4	5.4209	1992.31	490.855	0.632217	196368	256.865	23719.2	12.079	90.9463	0.279183	318.775	54.5747	0			0.4317	744.093	1098.22	0.182449	0.0245197	0.615071	206.68	27.7761	46.7899	218.908	29.4194	174.786
5	5.42548	2140.32	263.883	0.678183	791.916	10.2248	1109.93	140.157	56.4358	0.279167	261.444	15.6952	0.393898	0.150662	0.82105	0.431683	363.793	∞	0.150636	0.0414072	0.4132	109.569	30.1186	33.2084	130.797	35.9537	55.674
6	5.4209	2091.15	287.195	0.664417	52455.1	505.4	4280.7	8.1607	189.625	0.279183	457.873	38.2259	0.623838	0.136247	1.52684	0.4317	858.952	1095.94	0.168714	0.0196419	1.02915	202.48	23.5729	60.2216	244.466	28.4609	116.28
7	5.42548	2062.2	∞	0.645983	79865.8	153.148	10247.1	12.8304	82.656	0.279167	392.534	13.076	0			0.431683	757.613	227.645				208.575	27.5306	43.2365	250.108	33.0126	86.7777
8	5.4255	1954.93	157.78	0.646	11080.2	274.607				0.279183	242.776	29.3924	0.194666	0.0801836	1.61053	0.4317	585.473	436.93	0.111738	0.019085	0.613913	204.316	34.8975	78.1428	211.069	36.0509	41.2478
9	5.4255	2180.84	207.465	0.6644	86320.2	112.967	7379.7	8.54921	89.3159	0.279183	360.875	∞	0.179162	0.0496465	0.987898	0.4317	533.018	∞				149.347	28.019	72.4973	184.791	34.6687	113.985
10	5.42548	1939.57	122.646	0.668983	83190	99.3389	4258.15	5.11859	114.089	0.279167	307.003	54.3732	0.277806	0.0904898	0.771811	0.431683	489.377	100.365	0.123027	0.0251395	0.79896	147.936	30.2294	19.9553	186.053	38.0184	165.081
11	5.42088	2114.63	200.767	0.6322	14594.9	111.684				0.279167	292.919	20.5241	0			0.431683	495.212	469.553	0.438522	0.0885525	1.33805	141.046	28.482	53.8183	173.125	34.9597	174.483
12	5.42548	1967.78	380.183	0.687383	12861.2	163.093	1772.64	13.7829	8.0875	0.279167	331.571	∞	0			0.431683	472.457	324.154	0.482483	0.102122	4.49317	135.85	28.7539	252.878	174.457	36.9254	1548.44
13	5.4255	1952.49	338.195	0.6782	11963	93.955	1658.77	13.8659	51.4879	0.279183	435.036	47.1054	0.590215	0.13567	3.31811	0.4317	473.23	294.633				131.994	27.8921	33.9804	177.132	37.4305	60.0159
14	5.42087	2059.78	146.054	0.650583	6701.18	67.7575	1420.23	21.1937	125.276	0.27915	437.712	18.6563	0.530676	0.121239	1.05721	0.431667	506.621	761.035				135.06	26.6591	44.1373	159.125	31.409	141.009
15	5.42088	2001.73	312.077	0.673583	67646.5	138.702	4490.27	6.63784	77.1646	0.279167	945.381	104.286	0.72864	0.0770737	2.50579	0.431683	541.394	381.463	0.384983	0.0711096	0.704559	153.54	28.3602	25.6162	190.768	35.2364	78.3466
16	5.4255	1997.68	140.32	0.6552	85707.2	91.0409	1933.08	2.25545	42.5913	0.279183	312.351	11.4526	0.563534	0.180417	3.20245	0.4317	565.604	∞	0.222557	0.0393485	0.71467	163.314	28.8742	47.8643	193.893	34.2806	70.7423
17	5.42088	2069.88	145.261	0.6782	33619.7	74.9892	1326.72	3.94625	43.0858	0.279167	405.052	21.0754	0.416837	0.102909	1.89814	0.431683	568.216	∞				153.889	27.0828	74.1429	202.564	35.6492	113.023
18	5.4255	2006.69	126.068	0.6736	57110.3	143.658	3420.72	5.98967	30.048	0.279183	477.601	38.4999	0.345921	0.0724289	0.635316	0.4317	681.134	∞	0.0859685	0.0126214	0.274239	206.677	30.3431	58.4731	218.568	32.0889	30.0595
19	5.4255	2198.93	265.976	0.6552	25283.3	83.6461	1328.19	5.25325	∞	0.279183	522.438	38.9335	0.607599	0.116301	2.29023	0.4317	665.526	3612.47	0.0914343	0.0137387	0.829834	209.311	31.4504	42.7122	221.711	33.3137	53.3358
20	5.42088	2135.9	172.822	0.6552	81197.7	257.567	6854.91	8.44224	42.3954	0.279167	356.222	23.3326	0			0.431683	659.793	144.997				189.835	28.7719	58.4681	202.5	30.6915	62.7265
21	5.4255	1972.45	74.7793	0.6966	2025	4.40347	914.693	45.1701	18.2719	0.279183	379.658	36.2283	0.609153	0.160448	4.30708	0.4317	543.537	320.651	0.288404	0.0530607	0.798381	155.037	28.5238	44.4	176.944	32.5542	58.3584
22	5.42547	2042.29	409.271	0.701183	20755.4	35.1063	416.751	2.00791	14.431	0.27915	371.811	51.2892	0			0.431683	472.52	244.112	0.291607	0.0617131	0.582248	122.934	26.0166	∞	154.235	32.6409	65.5864
23	5.42548	2017.36	∞	0.673583	371.666	1.44544	8.39317	2.25825	9.38198	0.279167	387.211	22.7791	0			0.431683	515.267	∞	0.278661	0.054081	0.73309	153.151	29.7226	43.9806	178.167	34.5777	60.4632
24	5.42088	2168.57	713.074	0.687383	12613.5	166.698	1992.97	15.8002	40.5612	0.279167	414.346	27.9352	3.39666	0.819765	9.2073	0.431683	536.023	336.994				190.821	35.5995	41.6904	197.764	36.8946	59.472
25	5.42548	1973.26	100.501	0.6736	7154.17	177.855	2254.8	31.5173	22.0161	0.283767	449.059	33.964	0.891295	0.198481	2.72315	0.431683	603.842	450.731	0.0448115	0.00742106	0.27284	170.881	28.299	50.2631	183.027	30.3104	67.8399
26	5.42548	2048.91	223.35	0.687383	22691.4	56.3714	147.018	0.647902	1.53187	0.279167	434.679	30.5852	2.0424	0.469865	8.28195	0.431683	590.041	2038.02	0.114365	0.0193825	0.469638	152.293	25.8106	37.7579	189.661	32.1438	89.8605
blank	2.533	1136	23.64	0.619	11	1.32				1.746	29	1.63	0	1.3		2.039	14	6.83	106	780.8								RT	Area	S/N	Area	Ratio
no enzyme	2.542	1781	140.6	0.377	248026	746.81	27367	11		1.708	11	1.91	0	3		2.039	492	253.59	625	127.1								1.598	2	0.53
27	2.533	14030	703.61	0.394	124696	497.31	13914	11.2		1.712	488	76.93	336	68.9		2.043	343	13.51	479	139.9								1.645	74	2.99
28	2.533	12655	525.9	0.394	133239	397.09	12459	9.4		1.772	7	1.78	0	7.2		2.043	364	167.12	554	152.3								1.623	114	5.11	76	66.7
29	2.533	11822	1214.46	0.386	165246	379.75	15594	9.4		1.712	196	27.92	153	78.2		2.043	415	128.91	631	152								1.653	2	0.55
30	2.533	11269	983.34	0.399	113240	128.6	10406	9.2		1.712	634	25.4	537	84.7		2.043	276	170.43	477	172.8								1.623	53	5.45	49	92.3
31	2.533	12110	820.49	0.348	378525	1048.67	38194	10.1		1.717	26	3.08	11	41.8		2.043	766	474.14	1175	153.4								1.623	319	31.11	253	79.3
32	2.533	11700	672.74	0.369	187525	1062.04	18949	10.1					0			2.043	432	336.72	666	153.9								1.632	9	1.61	3	37.6
33	2.533	12032	584.94	0.386	137303	8	13114	9.6		1.742	25	1.17	2	8.6		2.043	329	122.48	417	126.8								1.632	16	1.44	0	0.9
34	2.533	13039	506.78	0.39	128860	330.22	1737	1.3					0			2.043	294	140.74	444	151.2								1.606	8	0.72	1	12.7
35	2.533	12733	689.25	0.394	125519	636.27	9488	7.6		1.716	160	8.25	113	71		2.043	320	108.63	462	144.4								1.632	22	1.01	1	4.2
36	2.533	13190	1847.32	0.403	133778	476	12798	9.6		1.716	47	3.32	46	97.1		2.043	379	305.7	536	141.6								1.623	97	5.66	50	51.4
37	2.533	14675	880.57	0.373	182856	8	16535	9		1.759	6	0.92	1	16.3		2.043	396	221.17	613	155								1.628	7	0.41	15	215.2
38	2.533	15310	2041.29	0.386	163880	8	18106	11		1.716	807	8	669	82.9		2.043	329	26.57	421	128								1.606	8	0.72
39	2.542	1850	71.68	0.382	217791	969.2	21063	9.7		1.729	22	3.59	7	31.1		2.043	417	394.42	576	138.3								1.623	400	48.79	322	80.5
40	2.542	1725	22.66	0.382	205631	8	23016	11.2		1.759	5	0.88	0	8		2.039	266	137.77	391	147.1								1.623	13	2.08	3	26.3
																									1.606	2	0.85

## Sheet: 4-Hydroxybenzoic Acid (5)
UGT	UDP-glc Results			Qualifier (565.0 -> 79.0) Results			4-hydroxybenzoic acid-Glc Results			Qualifier (299.0 -> 299.0) Results			4-hydroxybenzoicacid-Glc2 Results			Qualifier (299.0 -> 299.0) Results			4-hydroxybenzoic acid Results			Qualifier (137.0 -> 65.1) Results			UDP Results
	RT	Area	S/N	Area	Ratio	S/N	RT	Area	S/N	Area	Ratio	S/N	RT	Area	S/N	Area	Ratio	S/N	RT	Area	S/N	Area	Ratio	S/N	RT	Area	S/N
blank	0.445783	1.67676	0.430057	0.568342	33.8952	0.364819	0.606583	0.176039	1.00191	25.6132	14549.7	2.73884	1.06203	0.230722	1.14259	4.37558	1896.47	0.926748	1.53918	0.548979	0.393738	0.399991	72.8609	0.904185	1.59042	4.69901	1.1529
no enzyme	0.380367	16623.5	232.248				0.603983	0.477913	1.56623	0			1.16675	0.386101	1.34878	4.43791	1149.42	1.36611	1.5837	24971.3	6680.03	1772.74	7.0991	849.058	1.59305	29.6788	5.11805
1	0.348933	20889.7	4983.5	456.553	2.18554	37.5874				0			1.10917	0.838648	3.55223	2.99923	357.626	0.780659	1.58107	15159.1	3583.81	1056.99	6.97263	373.872	1.5878	14.7473	2.3943
2	0.36725	744.976	19.9269	48.4037	6.49734	5.61655	1.2348	0.847728	5.45809	0			1.2348	0.936163	6.30161	2.53655	270.952	0.618269	1.58105	11941.7	1617.18	840.196	7.03581	889.945	1.5878	5.23077	2.35603
3	0.34895	5807.46	120.243	1081.4	18.621	23.4165	0.624917	0.54563	1.22123	0			1.13012	0.818033	5.66079	1.206	147.427	0.909495	1.58107	18666.4	5915.79	1319.17	7.06708	486.751	1.5721	14.2277	1.45492
4	0.359417	28510.8	122.846	8.41732	0.0295232	1.09217	0.677267	0.323616	0.156961	0			1.14318	0.401804	3.08389	1.45561	362.27	0.723816	1.57845	17186.8	3605.07	1208.85	7.03359	5220.77	1.58257	15.0994	3.19881
5	0.367267	13897.7	3142.4	459.279	3.30471	22.275	0.6223	0.73382	2.19578	0			1.0542	0.447085	3.26137	2.92439	654.101	0.650692	1.5837	11312.6	1403.93	771.461	6.81949	2594.7	1.5852	14.3734	3.39884
6	0.36465	501.802	10.5739	104.491	20.8232	26.4175	0.507117	0.646824	1.04827	0			1.21648	0.289081	0.780563	2.04063	705.902	0.724184	1.58107	10364.8	3207.83	703.065	6.78318	366.551	1.5878	15.9757	2.71671
7	0.33325	30634.8	212.038	1250.75	4.08278	550.048	0.729617	0.451789	0.303013	0			1.22172	0.219778	1.07843	1.9154	871.515	0.981317	1.58107	15315.8	1744.85	1083.35	7.07343	348.288	1.59043	12.4369	2.5203
8	0.3437	22513.9	137.007	3653.47	16.2276	90.5077	0.61705	0.178613	1.0038	0			1.14318	0.462618	2.6324	3.32962	719.734	0.73081	1.58107	18821.6	4411.31	1325.37	7.04177	4043.48	1.5878	11.8286	1.60666
9	0.359417	10439.2	115.865	43.4141	0.415875	15.2279	0.52545	0.548077	0.633986	0			1.13012	0.406832	3.59079	5.25727	1292.25	1.21786	1.58107	14959.9	3729.5	1078.96	7.2124	1128.83	1.57472	13.0551	0.835355
10	0.325383	39995.7	732.042	3611.06	9.02863	80.2394	0.51235	0.804022	4.72067	0			1.13795	0.0921111	0.733763	3.6945	4010.92	1.04516	1.58107	18037.1	2119.02	1277.21	7.08101	851.42	1.5721	16.2326	2.80481
11	0.343717	22583.2	178.747	694.12	3.07362	27.4052	0.609217	0.311247	0.234843	0			1.12488	0.469396	3.63141	5.0831	1082.9	1.66161	1.58108	14958.2	2474.06	1038.49	6.94263	1884.68	1.58258	15.3557	1.13224
12	0.346317	12663.5	323.774	1538.88	12.1521	1392.94				0			1.05418	0.681706	6.61311	6.43022	943.254	0.767739	1.58107	19942	4339.45	1377.33	6.90668	1656.6	1.5878	12.6172	2.80807
13	0.3568	15420.8	2347.06	16.7291	0.108484	3.76966	0.6223	1.04113	2.50845	0			1.12488	1.12828	5.72614	12.5485	1112.18	3.8843	1.57845	11224.9	2815.3	782.209	6.96852	270.029	1.57735	5.66677	0.812883
14	0.406533	3959.15	82.6006				0.624917	1.56053	5.11594	0			1.10655	0.446578	4.62274	8.30929	1860.66	2.17906	1.58107	15995.3	3464.12	1128.74	7.05674	1462.3	1.5878	5.91493	1.50308
15	0.341083	21629.3	89.5571	66.0279	0.30527	7.95475	0.6694	0.335272	0.385636	0			1.11702	0.506807	3.43247	6.21768	1226.83	1.44893	1.58107	16145.9	1958.52	1125.09	6.96826	2440.61	1.59042	17.2931	2.52092
16	0.348933	32680	239.094	39.7259	0.12156	5.18923	0.640617	0.45733	1.01534	0			1.1013	0.523757	4.60734				1.58107	18334.7	11439.7	1297.14	7.07478	610.557	1.58518	14.214	2.75238
17	0.354183	19354.1	6801.61	1485.1	7.67332	35.3551	0.609217	0.438259	3.40746	0			1.1144	0.79892	4.35586	12.4548	1558.95	1.54241	1.58107	11840.9	2557.77	807.65	6.82086	3607.57	1.5852	15.7655	4.08592
18	0.346283	17962.4	36.0533	1734.66	9.65722	987.704	0.42855	0.370648	2.16415	0			1.01488	0.684549	1.77607	5.07148	740.85	1.03341	1.58102	14542.6	2426.68	1009.05	6.93862	347.829	1.59037	11.1143	2.06998
19	0.364667	5297.08	60.4782				0.771517	0.93698	4.45986	0			1.16938	1.27088	12.92	7.02523	552.783	0.956821	1.5837	16692.7	1466.95	1212.48	7.26354	4779.33	1.59043	21.4172	1.64271
20	0.338467	51871.6	163.648	4392.37	8.46777	766.721	0.632767	0.595498	0.350089	0			1.11702	0.0798088	0.387088	5.33697	6687.19	1.10962	1.58107	22668.3	4382.72	1588.17	7.00611	1048.29	1.58518	6.76057	1.44665
21	0.322783	76176.2	285.059	7732.03	10.1502	124.159	0.61445	1.11434	7.25709	26.3737	2366.76	0.134946	1.12488	0.194002	1.66444	1.07254	552.852	0.336984	1.58108	27689.7	4239.02	1925.28	6.95305	708.31	1.57735	23.0621	3.4856
22	0.322767	68481.6	32344.7	5341.6	7.80006	3835.24	0.622283	650.388	5035.49	677.939	104.236	119.067	1.13272	0.685395	6.00237	3.47168	506.522	1.33591	1.58368	22126.6	2672.6	1547.59	6.99425	1554.43	1.59827	6.18082	2.48621
23	0.328017	73347.6	203.042	5147.62	7.01812	∞	0.638017	1.64867	1.47254	36.6935	2225.64	4.0429	1.11703	1.46331	10.5741	12.0055	820.436	1.76102	1.58108	25957.6	9484.82	1802.67	6.9447	1327.77	1.57997	18.5632	1.27201
24	0.314917	93993.9	30369.6	10994.3	11.6969	499.62	0.619667	1985.03	20313.2	2122.07	106.904	131.514	1.12748	170.479	165.496	1823.71	1069.75	280.518	1.58107	34489.5	8680.44	2392.89	6.93801	∞	1.61137	8.98494	1.87821
25	0.330633	40058	606.207	228.952	0.571551	7.78108	0.672033	0.507056	5.11505	0			1.12487	0.344226	2.58	1.0362	301.023	0.544609	1.58107	22127.3	4090.85	1545.1	6.98279	2128.32	1.57997	23.8139	2.20528
26	0.33585	40526.5	277.573	2574.66	6.35303	1282.52	0.622283	1.91739	3.71814	0			1.13533	1.44641	7.44755	29.6384	2049.09	1.66398	1.58107	16577.8	3719.09	1163.52	7.01853	1036.25	1.58257	10.8859	2.73104
blank	0.352	13	1.26	2	19.5		0.623	0	1.08	5	1768.8		0.817	0	1.4	12	14929.9		1.498	2	0.53	0	13.6		1.628	3	0.94	1.081	0	0.88	13	16057.5
no enzyme	0.397	169230	133691	16439	9.7		0.62	1	4.02	29	4848.9		0.701	1	1.57	9	1568		1.519	19259	2435.45	1406	7.3		1.567	2	0.52	1.06	1	5.65	11	1132.5
27	0.378	227606	65748.9	20629	9.1		0.594	154	27.7	1542	998.3		0.78	95	33.79	1605	1684.7		1.524	31919	9665.76	2345	7.3		1.622	4	1.14	1.076	2289	8	28692	1253.4
28	0.384	179718	635.1	18633	10.4		0.591	0	2.64	0			0.809	0	1.47	3	1885		1.527	22767	6478.6	1704	7.5		1.628	3	0.91	1.076	1	7.68	15	2362.1
29	0.397	164051	582.7	16285	9.9		0.615	210	2852.24	355	168.9		0.78	7	59.71	112	1509.1		1.527	20128	5528.54	1507	7.5		1.607	2	0.58	1.084	324	869.17	3957	1220.4
30	0.389	166915	902.25	14788	8.9		0.594	553	290.37	6005	1086.9		0.788	383	134.09	6298	1645.7		1.527	20646	5648.98	1489	7.2		1.531	26	2.1	1.084	5502	2058.19	67709	1230.5
31	0.376	240719	892.51	22814	9.5		0.594	8	23.2	69	893.6		0.785	3	6.97	64	1868.8		1.527	24929	18598.5	1848	7.4		1.583	2	0.83	1.081	162	528.4	1767	1092.2
32	0.376	272821	94725.7	30399	11.1		0.623	6	32.15	28	451.5		0.769	0	2.07	6	1875.2		1.527	32012	27426.1	2335	7.3		1.588	3	0.55	1.068	9	35.4	114	1223.2
33	0.394	175692	587.39	17652	10		0.589	1	9.09	31	2230.1		0.806	2	4.24	35	2173.5		1.527	20563	11886.7	1534	7.5		1.591	4	0.44	1.084	98	8	1159	1181.6
34	0.391	158634	42312.9	16790	10.6		0.623	0	1.64	10	3969.5								1.527	19214	6227.11	1448	7.5		1.604	2	0.53	1.084	1	7.19	15	1102.3
35	0.381	189891	539.07	17587	9.3		0.594	38	280.92	511	1327.8		0.788	36	34.91	554	1521.9		1.527	21603	4175.03	1563	7.2		1.607	5	0.38	1.078	1076	7224.22	12784	1188.4
36	0.386	146137	686.09	15243	10.4		0.615	1290	3120.75	1863	144.3		0.783	24	14.51	487	2042.3		1.527	23074	9788.36	1716	7.4		1.544	31	1.17	1.081	1184	8	14248	1202.9
37	0.384	227954	1053.69	20871	9.2		0.62	0	3.35	6	1420.6								1.527	24879	1492.3	1780	7.2		1.581	4	0.88	1.073	1	5.04
38	0.365	349483	1912.39	36611	10.5		0.592	1082	519.46	16473	1522.5		0.788	1013	537.12	17139	1691.5		1.527	32909	6383.63	2439	7.4		1.617	4	0.14	1.081	10449	2060.59	124617	1192.7
39	0.389	115919	956.23	18604	16		0.547	519	2777.43	580	111.7		0.775	1	6.14	7	991.1		1.469	25309	19349.4	1874	7.4		1.591	3	0.61	1.081	0	2.54
40	0.381	186120	27177.3	17939	9.6		0.602	1	1.5	8	965.1								1.516	22994	6939.63	1700	7.4		1.638	1	0.32	1.081	0	3.64

## Sheet: 2,5-Dihydroxybenzoic acid (6)
UGT	UDP-glc Results			Qualifier (565.0 -> 79.0) Results			2,5-Dihydroxybenzoic acid-Glc Results			Qualifier (315.0 -> 315.0) Results			2,5-Dihydroxybenzoic acid-Glc2 Results			Qualifier (315.0 -> 315.0) Results			2,5-Dihydroxybenzoic acid-Glc3 Results			Qualifier (315.0 -> 315.0) Results			2,5-Dihydroxybenzoic acid Results			Qualifier (153.0 -> 109.0) Results			Qualifier (153.0 -> 81.1) Results
	RT	Area	S/N	Area	Ratio	S/N	RT	Area	S/N	Area	Ratio	S/N	RT	Area	S/N	Area	Ratio	S/N	RT	Area	S/N	Area	Ratio	S/N	RT	Area	S/N	Area	Ratio	S/N	Area	Ratio	S/N
blank	0.2863	0.900763	0.781719	0.443839	49.2737	1.15123	0.592433	0.196567	0.997143	3.84575	1956.46	1.07762	0.85345	0.453663	2.1968	2.52285	556.108	0.678904	1.32327	0.367364	2.34659	3.80026	1034.47	0.65566	1.69465	0.285008	0.463628	2.2255	780.856	0.414132	0.204331	71.6931	0.823314
no enzyme	0.278483	124202	1583.8	15333	12.3451	426.961	0.56895	0.403195	1.38289	2.10612	522.357	1.88719	0.882167	0.115736	1.07418	5.36908	4639.08	1.09707	1.34415	0.340205	1.01576	3.61348	1062.15	2.15242	1.59285	17514.6	11509.7	14755	84.2439	3445.83	626.732	3.57835	1710.13
1	0.278483	70701.7	855.414	7539.88	10.6644	3216.33	0.587217	0.182202	0.914019	1.05745	580.372	0.56702	0.861283	0.211395	0.876607	3.63261	1718.4	1.47548	1.27628	0.164971	1.15143	6.23144	3777.3	2.37398	1.6059	18820.6	2074.9	15816.4	84.0377	1444.85	687.592	3.65341	476.804
2	0.278467	87732.5	2049.19	10699.5	12.1956	7754.34	0.589817	0.560274	2.59438	1.78841	319.203	0.809338	0.861283	0.163386	1.05268	6.78638	4153.6	2.17033	1.34675	0.136264	0.97614	9.41022	6905.87	1.40554	1.60328	22455	2713.19	19042.4	84.8028	2029.18	798.382	3.55548	1203.12
3	0.278467	116431	2205.34	11446.3	9.83096	6069.05	0.540233	0.756473	7.75521	2.48145	328.029	0.894698	0.876933	0.328715	4.13572	3.22337	980.596	1.44029	1.3076	0.277911	1.89996	3.12393	1124.08	0.920978	1.59285	26530.8	2940.78	22559.5	85.0316	1814.44	958.288	3.61199	1027.34
4	0.278467	118807	1284	13752.2	11.5752	674.705	0.542833	0.243266	1.31773	3.11085	1278.79	1.14654	0.85605	0.215389	0.627186	4.94308	2294.96	1.27828	1.19537	0.161941	1.40646	2.25721	1393.84	0.598454	1.59023	25983.6	7220.87	21959	84.5111	3364.27	908.817	3.49765	298.958
5	0.286283	13356.4	2061.06	244.538	1.83087	48.2645	0.488017	0.190412	1.05348	5.92273	3110.49	2.37537	0.8195	0.0702696	0.802594	4.25522	6055.56	1.34278	1.25277	0.121298	1.35811	10.1054	8331.04	1.53161	1.58762	11112.3	1940.37	9484.41	85.3502	1036.08	390.613	3.51512	∞
6	0.283683	3637.42	8150.73	635.025	17.4581	561.919	0.49325	0.133428	0.732412	2.69502	2019.84	0.965068	0.866483	0.207899	1.24964	9.63441	4634.17	1.67639	1.37023	0.2268	0.918231	2.15986	952.321	0.964429	1.58762	12892.6	3669.26	11013.6	85.4256	1143.03	441.417	3.4238	457.299
7	0.288917	21017.8	228.261	1858.53	8.84265	161.093	0.54545	0.461611	1.78659	1.83618	397.777	0.522679	0.861283	0.57984	1.28392	2.40613	414.964	1.0072	1.34675	0.407137	1.7051	2.77602	681.839	1.36321	1.58763	12369.8	1512.89	10345.5	83.635	1608.71	421.646	3.40867	366.033
8	0.286317	19261.2	170.79	2141.23	11.1168	374.202	0.566333	0.256239	1.21771	2.10469	821.379	0.733851	0.8665	0.612888	2.70349	8.63868	1409.5	3.19272	1.32327	0.176741	1.91217	0.67719	383.154	1.05111	1.58763	12567.8	1360.85	10827.9	86.156	1037.1	433.66	3.45056	654.952
9	0.278467	69453.4	698.808	7742.66	11.148	150.501	0.563717	0.544673	0.850764	3.12883	574.441	0.92911	0.850833	0.148325	1.55555				1.27107	0.144518	1.27904	9.56054	6615.45	1.91532	1.58763	21000.7	4202.75	17700.2	84.2837	1790.94	724.641	3.45056	519.921
10	0.278467	68304.6	392.729	6578.05	9.63046	2769.19	0.485417	0.253836	1.81683	2.75438	1085.1	0.629227	0.837783	0.264776	1.77449	2.05461	775.98	1.97023	1.26583	0.0904951	1.19166				1.58762	18223.7	3497.19	15405.7	84.5367	940.833	641.416	3.51968	260.873
11	0.278467	85184.2	498.201	10534.5	12.3667	3802.14	0.56895	0.682884	1.58962	9.52662	1395.06	1.9762	0.884767	0.233462	2.69918	11.6814	5003.58	2.77706	1.23975	0.0474762	0.845184	3.17311	6683.59	0.68241	1.58763	21410.6	2924.34	18312.6	85.5304	2325.61	735.563	3.4355	412.439
12	0.281067	75774.9	900.959	8685.59	11.4624	304.253	0.524567	0.292519	0.405903	3.11387	1064.5	0.697666	0.90825	0.566506	4.93556	7.40419	1306.99	1.47235	1.27105	1.67776	2.06102	4.01511	239.313	1.46249	1.58502	18588.1	1737.5	15641.9	84.15	2912.72	643.396	3.46134	876.045
13	0.278467	87390	432.02	10419.4	11.9228	390.023	0.524567	0.37332	1.058	2.30679	617.913	1.15973	0.8404	0.386539	1.82289	14.7411	3813.61	2.41916	1.31283	0.499599	2.32782	10.3173	2065.12	1.3617	1.58763	21328.6	2194.3	18077.2	84.7559	1768.99	748.624	3.50996	1305.88
14	0.278467	99459.7	1092.55	10511.9	10.569	3893.59	0.54285	0.569176	2.75924	2.08103	365.621	0.467229	0.824733	0.130431	0.972054	9.8594	7559.07	2.82078	1.28672	0.276697	2.16563	8.87083	3205.97	2.59556	1.59023	17254.6	5182.94	14781.4	85.6665	3158.83	593.207	3.43796	1464.18
15	0.281083	72479.7	763.486	2716.03	3.7473	18050.9	0.5846	0.171795	1.64056	3.12651	1819.91	1.30118	0.93175	0.100296	1.18626	6.885	6864.68	1.27339	1.34415	0.53223	1.07288	4.42785	831.943	1.19442	1.58763	14354.5	9919.76	12282.4	85.565	1839.84	498.508	3.47284	926.856
16	0.278483	109118	806.291	12442.9	11.4032	303.278	0.561117	0.280039	1.78408	1.41896	506.7	0.927798	0.803867	0.431753	2.38829	2.90859	673.67	0.752397	1.305	0.516777	1.42025	19.3209	3738.73	1.98469	1.59025	17936.9	5278.71	15101	84.1896	2880.99	639.665	3.56619	375.718
17	0.281083	82397.1	27921.4	8224.83	9.98193	192.464	0.508917	0.524662	3.98517	6.46589	1232.39	1.72411	0.87955	0.856666	1.40334	3.02424	353.024	0.789322	1.19537	0.712306	1.36889	4.55952	640.106	1.14343	1.59023	21346.3	4223.74	18065.5	84.6307	2219.49	744.843	3.48933	577.15
18	0.278467	108948	605.435	12302.4	11.2919	369.644	0.555883	0.34846	1.5929	3.57423	1025.72	0.963348	0.822117	0.6706	1.10196	5.68928	848.386	1.99037	1.35197	0.22722	1.20231	2.33925	1029.51	0.549138	1.59023	24341.8	2990.14	20389.8	83.7647	2841.19	849.435	3.48961	662.835
19	0.278467	102382	468.114	11764.5	11.4908	417.61	0.54545	0.223936	1.33084	7.52293	3359.41	1.28919	0.80385	0.29795	0.927063	2.2704	762.006	0.931298	1.31805	0.173307	1.13519	1.24481	718.266	0.421858	1.59023	23579	3453.1	19750.7	83.7638	3249.69	835.83	3.5448	313.613
20	0.278467	112709	1038.8	12483.1	11.0755	1428.06	0.529783	0.239442	1.83894	3.86132	1612.63	1.6323	0.850833	0.444053	3.60634	3.22002	725.144	0.906137	1.30238	1.38913	5.76035	6.35379	457.393	1.69834	1.59023	26610.6	13618.3	22735.3	85.4372	1787.8	950.032	3.57013	872.275
21	0.278483	189024	1981.18	22758.1	12.0398	623.255	0.558517	0.197884	1.02545	1.83407	926.843	1.55408	0.782983	0.328088	1.1822	3.99616	1218.01	2.10059	1.3311	0.147137	1.04388	1.9336	1314.15	1.02595	1.59025	33638.9	5459.16	28395.4	84.4124	2727.85	1172.3	3.48494	1700.78
22	0.278483	189605	2539.9	22927.9	12.0924	1019.04	0.668133	0.783093	0.709528	6.62486	845.986	5.59445	0.858667	110.694	315.092	3429.81	3098.46	514.887	1.31545	16.4593	32.6015	323.569	1965.87	69.9141	1.59025	34072.2	4352.08	29365.4	86.1859	4043.6	1198.82	3.51846	508.204
23	0.278467	200805	3606.03	23349.2	11.6278	421.323	0.535017	6.15296	35.1023	15.979	259.696	2.37161	0.863883	0.697639	4.05713	5.08607	729.04	2.50147	1.26323	0.134456	0.892256	4.8556	3611.29	1.57294	1.59285	33540.4	4244.02	28512.1	85.0082	2988.49	1170.62	3.49017	857.553
24	0.278483	172128	54771.8	20630.7	11.9857	909.182	0.537633	0.352168	1.57057	8.6359	2452.21	2.9438	0.858667	102.413	471.628	3050.93	2979.06	367.545	1.31805	19.8044	43.3799	383.447	1936.17	70.2709	1.59025	33485.8	2645.26	28952.3	86.4614	4073.05	1208.5	3.60898	508.754
25	0.278483	97492	2325.8	11848.7	12.1535	342.593	0.582	0.347423	2.83281	2.9256	842.085	1.00657	0.717733	0.15501	0.958171	2.57475	1661.02	1.38177	1.29195	0.067121	0.781762	2.92204	4353.39	2.20085	1.59025	19632.7	2565.04	16643.2	84.7729	4101.7	697.666	3.55359	710.465
26	0.278467	111135	1190.87	12897.1	11.6049	245.579	0.498467	0.142786	0.513183	1.20643	844.922	0.528775	0.968283	0.441901	4.71567	2.02323	457.847	0.835066	1.32325	0.280436	2.42134	2.92671	1043.63	1.12233	1.59023	16735.9	2585.87	14017.7	83.7582	2737.6	584.276	3.49116	1791.68
blank	0.291	8	0.29	2	23.8		0.552	0	3.69	5	1009		0.803	0	1.22	5	1964.2		1.343	1	3.11	13	1781		1.489	0	1.95	1	209.1		1	180.2
no enzyme	0.393	188993	773.21	19064	10.1		0.534	1	5.12	9	1822.1		0.877	0	2.04	5	2763.3		1.223	2	0.92	3	172		1.51	13985	584.86	12559	89.8		494	3.5
27	0.39	159583	351.6	14615	9.2		0.525	46	560.54	72	158.5		0.83	2	21.28	18	742		1.301	0	0.99	12	5676.5		1.519	14260	760.59	12600	88.4		506	3.5
28	0.399	141378	196.77	14563	10.3		0.528	4	24.17	12	325.2		0.764	0	1.55	9	2483.1		1.319	0	1.4	11	3933.2		1.522	12483	993.82	11032	88.4		450	3.6
29	0.399	152287	324.63	15719	10.3		0.519	3	20.15	15	493.3		0.838	31	93.57	928	2995.5		1.286	12	70.89	164	1352.9		1.522	11864	1625.08	10392	87.6		422	3.6
30	0.396	109183	254.97	9741	8.9		0.528	16204	40502.7	35833	221.1		0.833	14	4.19	285	2046.7		1.286	0	0.45				1.522	6859	475.82	6114	89.1		261	3.8
31	0.396	123075	303.32	13323	10.8		0.525	2	13.52	3	121.2		0.815	0	3.04	6	1540.3		1.268	0	3.21	8	2012		1.522	10876	796.66	9709	89.3		388	3.6
32	0.384	158296	479.39	17483	11		0.543	0	3.38	3	1013.8		0.832	0	1.01	17	9777.8		1.325	0	0.51	6	6600.4		1.519	12474	627.07	11030	88.4		437	3.5
33	0.39	174515	377.97	15400	8.8		0.507	1	9.08	7	915.3		0.83	1	8.23	12	1070		1.346	0	1.3	2	720.7		1.519	12621	2986.5	10947	86.7		461	3.6
34	0.393	154617	523.69	16199	10.5		0.525	14	62.81	39	279.6		0.847	0	1.77	7	2325.4		1.289	1	1.09	7	1317.9		1.522	11794	2810.52	10663	90.4		418	3.5
35	0.405	125346	629.74	12174	9.7		0.528	2	19.56	4	173.3		0.835	19	93.76	467	2497.8		1.274	1	1.82	11	1641.7		1.522	10423	900.38	9245	88.7		372	3.6
36	0.405	106420	484.83	598	0.6		0.528	48	329.07	92	192.8		0.835	2673	12067.7	79175	2962.1		1.271	111	23.24	2163	1955.1		1.522	6776	529.44	6330	93.4		262	3.9
37	0.384	171602	1199.14	21702	12.6		0.537	1	9.48	8	893.8		0.838	10	37.22	306	3111.1								1.522	15047	1355.2	13295	88.4		561	3.7
38	0.381	227334	400.03	6507	2.9		0.528	279	1376.24	616	220.8		0.803	61	136.81	83	136.4		1.301	2	18.3	8	502		1.522	16015	2859.06	14244	88.9		572	3.6
39	0.387	178419	1057.26	6265	3.5		0.516	1	8.91	2	187.7		0.827	1071	5751.57	30514	2850.3		1.256	119	32.77	2260	1892.5		1.51	14217	661.27	12503	87.9		496	3.5
40	0.393	192978	388.54	16218	8.4		0.522	17	94.16	46	275.5		0.833	1	5.4	12	1691.4		1.238	0	1.71	1	890.2		1.513	14394	1796.08	12671	88		505	3.5

## Sheet: 3,4-Dihydroxybenzoic acid (7)
UGT	UDP Results			UDP-glc Results			Qualifier (565.0 -> 79.0) Results		3,4-dihydroxybenzoic acid-Glc Results			Qualifier (317.0 -> 155.0) Results		Qualifier (315.0 -> 315.0) Results		3,4-dihydroxybenzoic acid-Glc2 Results			Qualifier (315.0 -> 315.0) Results		3,4-dihydroxybenzoic acid Results			Qualifier (153.0 -> 108.0) Results		Qualifier (153.0 -> 91.0) Results		3,4-dihydroxybenzoic acid-Glc3 Results			Qualifier (315.0 -> 315.0) Results
	RT	Area	S/N	RT	Area	S/N	Area	Ratio	RT	Area	S/N	Area	Ratio	Area	Ratio	RT	Area	S/N	Area	Ratio	RT	Area	S/N	Area	Ratio	Area	Ratio	RT	Area	S/N	Area	Ratio
blank	0.298	2	0.58	0.453	501	3.52	6	1.3	0.569	0	1.08	0		3	902	0.652	0	1.37	7	2005.3	0.892	1	0.6			0	35.2	0.836	1	4.13	1	151.3
no enzyme	0.353	22596	8	0.357	911629	1996.78	105602	11.6	0.611	1	4.95	0	59.6	4	750	0.611	1	3.22			0.91	136	11.75	11	8.2	9	6.8	0.919	0	1.11	6	1850
1	0.275	36070	512.26	0.274	1869912	4727.75	181740	9.7	0.583	5	23.97	0	9.9	45	913.4	0.698	1	2.76	5	670.7	0.864	98045	7140.03	24204	24.7	4100	4.2	0.859	12	16	6527	54698.6
10	0.357	4580	11.73	0.352	420415	746.71	49237	11.7	0.643	0	0.47	0		20	20597.9						0.864	46039	4425.78	11274	24.5	1931	4.2	0.873	2	8.93	2491	151691
22	0.27	33634	346.31	0.274	1836213	4328.83	175541	9.6	0.579	87383	62745.1	1330	1.5	151646	173.5						0.864	109837	2237.19	26920	24.5	4534	4.1	0.878	48255	547.65	158300	328
23	0.27	39370	155.44	0.274	1890086	3333.2	181417	9.6	0.579	5108	467.9	60	1.2	8427	165	0.638	193	19.92	4009	2073.5	0.864	124580	1054.29	30676	24.6	5036	4	0.878	1200	321.74	11947	995.4
blank	0.417	1507	8.48	0.416	17217	46.34	138	0.8	0.528	0	1.34	0	80.5	3	840.6						0.878	2	7.38					0.813	0	0.4	5	3105.6
no enzyme	0.27	27603	212.07	0.274	1897663	3741.79	185953	9.8	0.592	21	39.93	0	0.3	98	468.7	0.634	1	1.89	9	749.1	0.869	103905	1485.31	25152	24.2	4323	4.2	0.887	4	23.08
2	0.27	23918	405.6	0.274	1638616	5780.58	166338	10.2	0.588	3	14.57	0		19	641.1						0.869	72193	6033.94	17650	24.4	2954	4.1	0.859	3	11.34	4585	169118
3	0.275	23305	135.22	0.274	1603755	3528.99	156123	9.7	0.592	1	19.78	0		39	2947	0.629	5	1.33	26	509.8	0.869	72071	853.4	17619	24.4	2895	4	0.864	4	12.52	4439	122952
4	0.27	22613	8	0.274	1619071	2879.4	165082	10.2	0.588	58	107.4	1	1.1	180	312.9	0.634	6	6.25	3	49.6	0.869	63208	2572.04	15680	24.8	2621	4.1	0.878	5	10.62	3922	84661.3
5	0.27	30872	8	0.274	1644482	5923.91	170244	10.4	0.579	3	11.05	0		24	922.1	0.717	0	0.98	6	2831.1	0.869	60482	1632.58	14772	24.4	2527	4.2	0.891	1	1.82	3812	409468
6	0.275	23503	127.12	0.274	1659681	3096.71	161742	9.7	0.579	77	147.73	1	1	158	205.2	0.634	9	3.27	103	1169.2	0.869	67885	469.65	16482	24.3	2833	4.2	0.878	22	34.95	4356	20139
7	0.316	18388	52.29	0.32	942570	1655.71	108559	11.5	0.579	1	8.15	0	45.9	15	1567.5	0.721	1	2.58			0.869	51126	3252.87	12556	24.6	2096	4.1	0.873	3	7.07	3077	92137.9
8	0.307	20656	118.27	0.315	1023750	2132.96	117456	11.5	0.532	0	1.71	0		13	4077.9	0.707	0	0.87			0.869	53327	1574.22	13065	24.5	2223	4.2	0.868	5	13.89	3351	73164.9
9	0.298	22927	182.7	0.311	1120681	3386.28	128051	11.4	0.569	0	1.47	0	123.6	31	8333.6						0.869	53364	1171.34	13217	24.8	2225	4.2	0.878	6	11.02	3422	60916
12	0.367	6589	52.2	0.357	445314	981.23	47437	10.7	0.509	1	0.75	1	117.6	15	2395.7	0.643	0	3.71			0.869	34306	999.78	8486	24.7	1413	4.1	0.864	1	4.59	2002	182109
13	0.334	8946	86.16	0.347	559477	1116.81	65610	11.7	0.579	8	8.97	0	1.1	11	132	0.643	1	1.66	14	1187.3	0.869	43273	3031.77	10567	24.4	1732	4	0.868	4	11.67	2810	65380.1
14	0.311	16384	119.04	0.329	823619	1144.61	93916	11.4	0.579	2	5.3	0	5.3	17	952.3	0.611	0	3.63	8	2673.9	0.869	39397	3310.07	9798	24.9	1641	4.2	0.873	5	28.87	2419	46651.5
16	0.307	19707	111.75	0.311	971294	3584.48	111807	11.5	0.583	2	8.17	0		0		0.675	1	2.4			0.869	42404	694.32	10599	25	1805	4.3	0.878	2	6.92	2697	149994
17	0.307	22382	146.74	0.301	1107192	3065.82	126453	11.4	0.579	1	3.11	1	95	26	2375.3	0.661	0	5.36			0.869	50278	2875.33	12147	24.2	2030	4	0.882	4	8.5	3202	77713.3
18	0.27	31106	8	0.274	1656256	8	169555	10.2	0.588	3	2.08	1	39.7	30	1108.9						0.869	69420	8778.35	17293	24.9	2918	4.2	0.873	9	23.08	4384	50033.5
20	0.275	23620	286.57	0.274	1594793	2891.78	163303	10.2	0.579	298	1089.41	0	0.1	456	152.9	0.638	55	17.38	440	793.6	0.869	57208	518.03	14078	24.6	2342	4.1	0.873	15	48.86	3861	25279.5
21	0.279	30311	228.6	0.278	1560188	2540.95	162925	10.4	0.583	1	7.71	0	52.9	22	2507.8	0.634	1	3.48	6	811.6	0.869	66095	1218.8	16215	24.5	2751	4.2	0.868	4	24.31	4168	97230
blank	0.407	266	1.44						0.393	0	1.31	0	214.7	0		0.393	0	0.9	3	2953.4	0.597	1	1.15					0.467	0	2.98	6	1807.2
24*	0.356	36341	334.33	0.356	1438405	2551.25	179590	12.5	0.357	32090	8	1712	5.3	47099	146.8	0.43	6	8	1212	19033.7	0.587	23869	1425.2	5797	24.3	986	4.1	0.499	574	27.67	1552	270.5
25*	0.333	44448	105.12	0.328	2009289	2546.85	216925	10.8	0.361	11	1.55	1	7.2	8	75.9						0.597	47315	6394.52	11697	24.7	1929	4.1	0.522	1	6.2
26*	0.333	26198	72.51	0.333	1790096	1326.42	218879	12.2	0.37	6	8.07	0	7.7	0							0.597	49340	8909.75	12150	24.6	2047	4.1	0.499	1	6.46
blank	0.306	22	0.79	0.273	5	0.63						0		0		0.996	0	4.05	5	1222.9	0.891	2	0.97			1	41.1
no enzyme	0.365	530	20.36	0.342	470133	8	56991	12.1	0.646	0	0.74	0		6	5299	0.876	0	1.83	37	8722.6	0.877	47115	2413.17	11871	25.2	1978	4.2	0.384	2	5.54	17	1102.4	0.384	1	7.92	17	1158.6	0.596	0	1.85	7	1835.6
27	0.31	15	1.11	0.383	154761	287.46	17202	11.1	0.646	364	296.91	0		2723	748.5	0.895	1	8.92			0.882	20529	1334.09	5099	24.8	837	4.1	0.393	7	7.36	88	1218.1	0.504	6	2.22	65	1015.4	0.587	9	4.73
28	0.37	56	1.46	0.397	158727	393.08	13628	8.6	0.66	1	8	0		8	814.6	0.881	1	3.08	20	3545.7	0.882	19109	1249.93	4779	25	805	4.2
29	0.32	11	1.12	0.388	195081	393.78	19987	10.2	0.646	109	26.54	1	0.6	879	809.3	0.89	2	4.66	9	500.3	0.882	21442	845.33	5361	25	884	4.1	0.393	4	20.58	39	986.1	0.499	1	3	43	2987	0.591	47	20.64	23	48.1
30	0.296	2225	82.44	0.291	1179607	1530.42	133070	11.3	0.646	7310	511.99	46	0.6	54857	750.4	0.895	2784	165.51	8294	297.9	0.877	96547	9575.31	24050	24.9	3909	4	0.393	797	40.66	7597	953.7	0.504	500	29.59	5151	1030.5	0.587	2007	95.46	2953	147.2
31	0.273	17	0.97	0.383	180064	280.73	13166	7.3	0.646	174	8.24	1	0.4	1445	830.8	0.886	4	19.95	28	643.1	0.882	17885	2817.92	4373	24.5	756	4.2	0.403	5	12.21	60	1297.6	0.508	4	1.82	58	1579.3	0.582	15	43.49	15	106.5
32	0.287	10	0.71	0.383	183298	354.51	7276	4	0.656	2	3.76	0		34	1377.2	0.895	1	4.47	13	947.1	0.882	18924	8754.38	4690	24.8	801	4.2						0.476	1	1.29	6	570.1	0.577	5	22.28	12	239
33	0.365	33	2.6	0.383	191721	8	20260	10.6	0.646	29	27.47	0		202	697.8	0.895	1	10.43	15	1183.1	0.882	20063	5212.01	4929	24.6	845	4.2	0.43	0	1.44	6	2679.6	0.504	0	4.29	10	2372.6	0.596	1	6.86
34	0.283	16	0.99	0.369	240031	347.44	24805	10.3	0.651	3	14.64	0		10	309	0.881	2	9.75	9	584.5	0.882	25585	2622.23	6286	24.6	1013	4	0.393	0	1.94	7	2394.2	0.393	0	2.62	7	3577	0.591	1	5.15	18	2579.2
35	0.361	138	5.42	0.379	251614	501.45	16283	6.5	0.646	340	153.41	1	0.2	2688	791	0.89	25	42.02	75	296.9	0.882	26118	1921.21	6464	24.7	1064	4.1	0.393	12	14.99	131	1096.7	0.504	9	9.2	99	1081.7	0.591	10	14.13	9	84.1
36	0.273	8	0.7	0.397	143536	165.68	12465	8.7	0.642	76	46.84	1	1.9	440	576.7	0.895	28675	11482.3	87464	305	0.882	13741	1893.4	3399	24.7	579	4.2	0.393	2	20.7			0.508	1	0.66	10	1164	0.587	566	172.81	934	165
37	0.365	183	13.46	0.342	443393	871.67	48329	10.9	0.642	1	0.65	0		3	391.4	0.904	64	104.33	222	347.5	0.882	40965	7547.48	10100	24.7	1720	4.2	0.361	1	1.79	7	961.4	0.449	0	3.5			0.591	4	26.13	4	111
38	0.365	359	14.9	0.337	527861	1735.47	57831	11	0.646	6292	961.37	40	0.6	47351	752.5	0.895	197	23.04	607	308.1	0.877	47075	6097.2	11641	24.7	1933	4.1	0.393	366	334.02	3838	1047.9	0.508	215	17.3	2621	1218.5	0.587	15	0.32
39	0.273	16	1.72	0.369	341449	588.76	36403	10.7				0		0		0.895	9676	1417.69	28848	298.1	0.882	34057	1688.08	8533	25.1	1415	4.2	0.421	1	9.98			0.495	1	3.88	4	407.6	0.587	1758	5561.09	2852	162.2
40	0.365	273	24.38	0.36	352036	437.33	31692	9				0		0		0.886	13	36.94	61	479.8	0.877	34866	8	8503	24.4	1461	4.2	0.407	0	1.25	6	1531.4	0.407	0	2.51	9	2037	0.587	2	19.2	13	509.3
*no no enzyme control

## Sheet: Gallic Acid (8)
UGT	UDP Results			UDP-glc Results			Qualifier (565.0 -> 79.0) Results		Gallic acid glc-3 Results			Qualifier (331.0 -> 169.0) Results		Gallic acid glc Results			Qualifier (331.0 -> 169.0) Results		Gallic acid Results			Qualifier (169.0 -> 79.1) Results		Gallic acid glc-2 Results			Qualifier (331.0 -> 169.0) Results
	RT	Area	S/N	RT	Area	S/N	Area	Ratio	RT	Area	S/N	Area	Ratio	RT	Area	S/N	Area	Ratio	RT	Area	S/N	Area	Ratio	RT	Area	S/N	Area	Ratio
blank	0.162	27	0.48	0.41	11975	54.62	1262	10.5											0.622	2	0.63	0	17.1
no enzyme	0.323	13289	78.86	0.336	706885	962.4	81408	11.5	0.221	43	8			0.44	121	8	5	3.9	0.447	29631	2729.41	2159	7.3
1	0.279	47310	159.99	0.263	2507841	13123	290121	11.6	0.221	336	8			0.425	133	8	17	12.5	0.447	85397	8	6239	7.3
2	0.264	51981	133.25	0.263	2648171	2437.26	309860	11.7	0.221	245	8			0.44	115	8	16	13.6	0.447	71361	17763.6	5170	7.2
3	0.264	49338	84.71	0.263	2623211	1567.85	307992	11.7	0.221	335	8								0.447	80465	13438.9	5789	7.2
4	0.264	52791	53.01	0.249	2970944	2720.76	349463	11.8	0.221	337	8			0.425	149	8			0.447	92983	19545.4	6715	7.2
5	0.249	57138	89.63	0.249	3098930	1866.03	363570	11.7	0.221	298	8			0.425	170	8			0.447	93499	37134.2	6733	7.2
6	0.264	52543	51.86	0.249	3022214	3337.28	356406	11.8	0.221	200	10.86			0.425	260	8	41	15.8	0.447	92367	12391.7	6677	7.2	0.864	96	8
7	0.264	49968	72.88	0.263	2663314	1393.92	311498	11.7	0.221	304	8			0.425	157	8	14	8.9	0.447	101459	6823.92	7383	7.3	0.879	6	0.72	2	32.5
8	0.264	53263	94.49	0.263	2873119	2799.66	338529	11.8	0.221	290	8			0.425	179	8	22	12.1	0.447	96593	1699.94	6989	7.2
9	0.249	54511	70.07	0.263	3031378	1323.87	352105	11.6	0.221	308	8			0.44	173	8	16	9.5	0.447	86826	2986.99	6251	7.2
10	0.308	19522	8	0.322	933414	666.1	108760	11.7						0.455	105	8			0.447	59504	4897.35	4243	7.1
12	0.293	29560	83.6	0.293	1352873	1310.79	158272	11.7	0.221	66	8								0.447	69139	8099.96	4953	7.2
13	0.293	34539	54.44	0.293	1622607	1035.55	190599	11.7	0.221	129	8			0.425	155	8	24	15.7	0.447	69042	2854.77	4870	7.1
14	0.308	24089	50.91	0.307	1153778	2486.18	136265	11.8	0.221	80	8			0.44	111	8	10	8.9	0.447	73848	5998.58	5346	7.2
16	0.293	37249	37.83	0.293	1769671	1634.08	208038	11.8	0.221	116	8								0.447	78469	9315.67	5643	7.2
17	0.279	41683	22.89	0.278	2144301	1760.35	250527	11.7	0.221	251	8								0.447	92111	11817.8	6407	7	0.864	7	8
18	0.293	27092	30.08	0.293	1434004	1626.35	166673	11.6	0.221	92	0.74			0.425	284	8			0.447	113193	33324.3	8093	7.1
20	0.293	38807	62.6	0.278	1912530	1799.13	221143	11.6	0.221	101	8			0.425	720	3.92	234	32.6	0.447	107288	2164.25	7680	7.2	0.864	2670	8	986	36.9
21	0.279	40060	55.82	0.278	1995228	1594.21	231492	11.6	0.221	107	8			0.44	122	8	12	9.4	0.447	99097	14330.4	7021	7.1
22	0.279	36172	58.38	0.278	1852038	2678.7	216090	11.7						0.425	10196	73.21	3742	36.7	0.447	53705	2344.26	3827	7.1	0.864	304552	8	105827	34.7
23	0.264	50300	39.92	0.263	2482803	1670.49	295082	11.9	0.221	255	8			0.425	5267	8	1912	36.3	0.447	78187	2944.37	5633	7.2	0.879	5639	8	2156	38.2
blank	0.089	21	0.49	0.57	9177	12.95	1344	14.6						0.44	5	0.46				0.344	2	0.74	0	19.1				0
24*	0.308	29833	64.18	0.307	2818548	1895.1	356012	12.6	0.221	230	8			0.425	2902	46.54	1118	38.5	0.024	0.447	70303	8	4608	6.6				0
25*	0.308	31531	60.29	0.307	3011695	934.92	384800	12.8	0.221	220	8								0	0.447	69397	8	4705	6.8				0
26*	0.308	31371	43.5	0.307	2977923	614.11	380789	12.8	0.221	319	8			0.425	54	1.26			0	0.447	68106	2301.57	4744	7				0
blank	0.191	35	0.69	0.453	62	0.68	3	5.2
no enzyme	0.235	173	5.35	0.38	267392	223.96	29632	11.1						0.425	44	3.79	18	39.9		0.447	38646	4445.4	2644	6.8
27	0.235	116	8.49	0.41	146637	113.66	15277	10.4	0.367	26	8									0.447	13724	1853.15	994	7.2
28	0.235	16	0.72	0.395	156845	84.13	17038	10.9						0.425	15	8	5	35.5		0.447	6968	1184.47	497	7.1
29	0.235	358	6.36	0.336	534867	274.24	62838	11.7	0.367	4236	6.78			0.425	4171	8	1677	40.2		0.447	39167	6046.78	2803	7.2	0.879	850	8	361	42.4
30	0.366	643	7.9	0.366	406012	177.3	46471	11.4	0.367	3769	8	551	14.6	0.425	2562	85.64	1882	73.5		0.447	38879	4006	2747	7.1	0.879	1053	8	435	41.3
31	0.235	59	1.12	0.395	216608	90.56	25235	11.6	0.367	1140	8	131	11.5							0.447	13874	2192.58	979	7.1
32	0.235	138	3.36	0.38	179223	128.79	19921	11.1						0.425	27	2.46	9	35.2		0.461	9510	633.38	1209	12.7
33	0.235	192	4.39	0.336	514800	359.39	60211	11.7						0.425	86	3.05	38	44.2		0.447	40975	3183.96	2903	7.1
34	0.235	192	5.52	0.351	457530	169.19	53435	11.7												0.447	41017	2003.57	2959	7.2
35	0.235	110	2.04	0.351	373168	241.26	43511	11.7	0.367	112	1.55			0.425	97	0.33	49	51.1		0.447	38395	3478.81	2676	7	0.879	54	8
36	0.235	344	7.31	0.38	149547	71.97	17357	11.6						0.425	59381	8	23809	40.1		0.447	15883	2703.19	1095	6.9	0.879	1249	8	544	43.6
37	0.235	38	1.3	0.366	227526	442.53	25626	11.3	0.367	88	3.39			0.425	169	7.52	54	31.9		0.447	15563	2256.98	1110	7.1
38	0.366	1290	4.32	0.307	954389	807.79	114682	12	0.367	3495	8	405	11.6							0.447	48405	9924.38	3433	7.1	0.879	73	8
39	0.235	218	5.12	0.395	186325	229.14	19978	10.7						0.425	14079	8	5430	38.6		0.447	27411	5212.43	1891	6.9	0.893	12734	8	5620	44.1
40	0.235	128	2.95	0.366	278175	331.97	30199	10.9						0.425	170	5.49				0.447	29160	3684.63	1989	6.8	0.879	101	8
*no no enzyme control

## Sheet: Vanillic Acid (9)
UGT	UDP-glc Results			Qualifier (565.0 -> 79.0) Results			UDP Results			Vanillic acid glucoside Results			Qualifier (329.1 -> 108.0) Results			Qualifier (329.1 -> 152.0) Results			Vanillic acid glucoside2 Results			Qualifier (329.1 -> 108.0) Results			Qualifier (329.1 -> 152.0) Results			Vanillic acid Results			Qualifier (167.0 -> 108.0) Results
	RT	Area	S/N	Area	Ratio	S/N	RT	Area	S/N	RT	Area	S/N	Area	Ratio	S/N	Area	Ratio	S/N	RT	Area	S/N	Area	Ratio	S/N	Area	Ratio	S/N	RT	Area	S/N	Area	Ratio	S/N
blank	0.449483	382.157	2.94278	11.0342	2.88734	1.66617	0.280283	6.59517	1.04407	1.07977	0.332851	0.267946	0			0.139396	41.8795	0.798182	1.48528	0.375603	2.51889	0.53908	143.524	0.967009	0.250479	66.6872	0.927075	1.90383	4.38258	12.5999	2.33858	53.3608	4.7721
no enzyme	0.32725	412690	807.747	45050.6	10.9163	365.567	0.342917	377.899	11.492	1.0619	5.45114	12.3611	0.262848	4.82189	1.59663	2.07304	38.0295	0.677954	1.50915	0.512326	0.462218							1.8949	21216	15853.4	7872.17	37.1049	8353.63
1	0.36005	264444	458.46	28726.6	10.863	92.0054	0.27135	7.00303	2.4326	1.08275	0.378925	2.37489	0.0537012	14.172	0.451413	0.153717	40.5666	1.22536	1.46143	0.135327	0.863858							1.89788	14372.9	83235	5337.69	37.1372	23916.5
2	0.342167	315362	291.688	41747.8	13.238	154.931	0.31905	27.3635	∞	1.05592	0.271832	0.763105	0			0.469218	172.614	3.61986	1.43758	0.745341	3.81167							1.8949	16841.5	10351.3	6224.08	36.9568	21670.5
3	0.321283	376315	690.025	60587.3	16.1001	350.24	0.35185	833.904	73.013	1.08573	0.299024	0.174904	0						1.47037	0.358459	2.36812							1.89787	20485.1	2485.29	7504.36	36.6332	9713.09
4	0.318283	533390	538.972	65776.9	12.3319	346.853	0.325	1028.34	∞	1.12448	0.207807	0.44523	0.505095	243.06	2.04871	0.212856	102.43	1.13814	1.49123	0.54134	0.665892							1.89787	25854.3	5176.73	9564.9	36.9954	13059.8
5	0.327233	397125	621.217	47903.2	12.0625	239.898	0.345883	332.855	13.043	1.16027	0.166935	1.75557	0.303752	181.958	2.25459	0.20208	121.053	1.11159	1.4674	0.221257	0.94208				0.452771	204.636	2.03575	1.89488	26511.1	13134.1	9679.85	36.5124	7874.73
6	0.348133	122407	299.949	3982.73	3.25367	95.2429	0.342917	86.2081	2.92805	1.06488	98.1971	446.636	25.1098	25.5708	73.9495	27.7111	28.2199	102.07	1.4704	0.599249	3.901							1.8949	15136.7	4581.2	5619.74	37.1267	4570.01
7	0.3511	221113	200.437	5158.99	2.3332	89.4182	0.271333	5.44198	1.36193	1.1245	0.441362	3.08465	0						1.45248	0.508477	2.77653							1.89488	15243.9	3573.89	5619.03	36.8609	∞
8	0.3511	262070	437.19	16660	6.35705	159.347	0.301167	12.5016	0.808783	1.10662	0.218544	2.55556	0						1.69402	0.625728	4.79425							1.8949	14401.1	4180.94	5337	37.0596	1738.34
9	0.327233	436063	680.138	48063.1	11.0221	175.499	0.3429	422.423	∞	1.15133	0.382879	1.11299	0.482569	126.037	1.25214	0.504231	131.695	1.03916	1.44652	0.283507	1.81212							1.89488	17545.1	13885	6563.86	37.4113	5205.44
10	0.32425	360069	404.439	37058.4	10.292	92.5942	0.345883	267.769	6.84491	1.13045	0.291863	1.05124	0.810147	277.578	0.289242	0.377858	129.464	0.844926	1.44055	0.473676	2.24921							1.89488	15592.7	13128.9	5873.26	37.6667	4242.49
11	0.339183	367616	379.258	38619.3	10.5053	165.723	0.345883	187.507	131.9	1.10662	0.0680452	0.0338822	0.164662	241.989	0.795946				1.43758	0.229308	1.51069							1.8949	16944.1	7404.47	6275.78	37.0382	4895.21
12	0.303383	626211	1914.63	74541.9	11.9036	426.478	0.313083	1862.35	103.992	1.1066	0.489176	2.93028	0			0.733868	150.021	4.52565	1.47633	0.814823	1.39945							1.89488	28561.3	5193.4	10729.9	37.5681	18031.4
13	0.348117	223612	320.499	10643.3	4.75972	259.196	0.348867	45.4546	5.54214	1.05888	287.279	864.333	80.4277	27.9964	435.361	68.4006	23.8098	183.585	1.46143	6.14107	31.8073				1.23235	20.0674	5.98302	1.8919	14624	2480.97	5337.62	36.4989	48006.3
14	0.34515	339770	461.172	38443.2	11.3145	205.965	0.3459	162.216	∞	1.06188	68.1868	265.033	16.5014	24.2004	47.6957	19.1931	28.1479	72.7149	1.45847	0.39983	0.895358							1.8949	18180.8	11835.3	6763.53	37.2015	8730.89
15	0.3332	314719	419.993	35299.4	11.2162	131.304	0.2952	6.13421	0.907535	1.07678	0.467136	2.0542	0						1.46143	0.0953646	1.17303							1.89488	17462.3	2509.93	6457.45	36.9794	29898.2
16	0.35705	60451.8	256.796	29501.8	48.8022	103.18	0.289233	4.23189	1.25725	1.12152	0.280738	1.90845	0.141554	50.422	0.0535928				1.44353	0.453859	1.82902				0.288881	63.6499	1.44869	1.89488	13876.1	4762.81	5137.65	37.0251	7272.32
17	0.37795	56587.6	118.011	8274.17	14.6219	40.4058	0.342917	24.6772	4.38425	1.05892	13.1337	60.8534	3.2186	24.5065	10.5101	2.8056	21.3619	0.650904	1.4555	0.559018	3.27496							1.89492	12119.5	2552.92	4529.2	37.3711	7363.42
18	0.36005	49025	134.575	14043.8	28.6463	38.6025	0.301167	4.20912	1.30063	1.08277	0.519244	4.18271	0.668786	128.8	3.65872	0.201449	38.7966	1.34142	1.45847	0.5527	1.49886							1.89788	13801.4	∞	5102.38	36.97	∞
19	0.363017	201966	131.382	22637.9	11.2088	72.8612	0.339917	59.1602	7.57701	1.13343	0.356284	0.151995	0.337457	94.7156	0.709248	0.156328	43.8775	0.952218	1.38987	0.614546	1.51907							1.89488	15381.8	9503.51	5720.02	37.1869	4498.19
20	0.363017	188166	344.759	7985.49	4.24385	43.4562	0.2922	21.8525	3.78447	1.06187	53.4048	152.415	15.4319	28.8961	50.5011	12.939	24.2282	9.99425	1.46143	0.553044	3.96493							1.89488	13270.3	12251.3	4900.24	36.9263	6043.02
21	0.330217	78017.6	606.235	10027.5	12.8529	154.216	0.3399	185.595	5.8414	1.14237	0.229927	0.0400827	0.090968	39.5638	0.485052				1.41073	0.577102	3.38806							1.89488	20140.8	4586.88	7433.74	36.9089	5192.66
22	0.312333	520359	940.622	55176.5	10.6036	140.335	0.327983	917.69	31.7113	1.06485	6291.26	29706.3	1670.84	26.5582	6137.35	1503.72	23.9018	5147.44	1.45248	1.79892	8.46314							1.89488	25978	4318.49	9604.42	36.9714	3271.94
23	0.32725	349750	400.108	45495.2	13.0079	163.534	0.330967	261.383	24.8841	1.06487	79.533	327.746	17.3473	21.8114	25.8304	21.8063	27.4179	109.686	1.45845	1.90612	7.52451							1.89787	17556.6	7041.47	6508.09	37.0691	1601.19
24	0.360033	43224.2	294.553	17891.3	41.392	98.5896	0.351833	95.0434	9.45363	1.06485	90900.4	∞	23628.6	25.9939	109400	22640	24.9064	175849	1.46142	78.2973	19.4568	11.406	14.5676	7.53943	8.17771	10.4444	5.2438	1.89785	6049.55	430.618	2217.48	36.6554	250.557
25	0.357083	38156.4	172.88	10351.4	27.1289	45.1229	0.2982	8.56065	0.509665	1.0619	138.573	446.681	33.9749	24.5176	221.354	36.9892	26.6929	233.879	1.47637	0.875008	1.00602							1.8979	13366.1	18244.7	4924.93	36.8465	5495.66
26	0.3511	247971	284.741	27434.4	11.0636	107.876	0.28625	10.836	1.63885	1.06188	23.1834	∞	5.97253	25.7621	19.4828	5.45977	23.5503	10.1817	1.46143	17.1669	63.8539				3.03193	17.6614	19.6853	1.8949	15686.3	1807.05	5732.24	36.5429	2505.03
blank	0.423	1355	11.75	134	9.9		0.271	24	1.65				0						1.485	0	0.82				0	135.1		1.835	0	0.93
no enzyme	0.372	278164	708.99	31613	11.4		0.277	13	2.89	1.002	0	0.7	1	758.9					1.39	1	1.51	0	38.3		1	75		1.844	4533	6299.3	1675	36.9
27	0.375	175605	305.88	17099	9.7		0.364	103	7.22	1.05	5	26.5	47	923.3		14	270.4		1.414	118	273.47	1037	880.4		163	138		1.847	3929	8	1485	37.8
28	0.28	1423098	3794.34	160464	11.3		0.286	5618	279.93	1.047	0	2.4	1	322.7		0	192.8		1.411	1	10.48	3	243		0	33.8		1.85	27798	92325.9	10349	37.2
29	0.393	153115	362.51	16237	10.6		0.274	16	1.32	1.047	308	8	1293	420.2		334	108.4		1.414	18	70.32	179	1006.7		28	157.9		1.847	2438	1140.06	895	36.7
30	0.303	973617	4293.7	110620	11.4		0.304	906	42.4	1.041	1103	121.99	4440	402.5		1071	97.1		1.414	672	8	5835	867.8		909	135.1		1.847	17381	4075.57	6369	36.6
31	0.372	188466	588.2	20216	10.7		0.271	11	1.2	1.044	1	9.32	4	577.7		1	182.5		1.414	14	57.81	111	779.4		16	110.3		1.847	2813	1438.66	1033	36.7
32	0.312	836947	2330.05	94915	11.3		0.316	207	12.55	1.038	18	49.16	62	352.8		23	128.6		1.399	0	1.72	6	1491.9		1	132.7		1.847	16065	10718.1	5826	36.3
33	0.387	137582	745.52	14990	10.9		0.274	44	2.86	1.035	0	2.37	0			0	31		1.411	4	15.99	34	753.6		2	43.9		1.847	2221	977.6	792	35.7
34	0.387	163420	472.06	16871	10.3		0.367	10	1.59	1.038	1	5.65	8	677.3		1	92.4		1.467	0	1.67	0	81.2		0	46.3		1.85	3160	1349.23	1179	37.3
35	0.384	173447	451.48	14607	8.4		0.271	22	1.61	1.038	51	121.8	208	409.2		45	88.3		1.417	32	74.91	254	797.7		49	154.6		1.847	2711	1215.04	987	36.4
36	0.384	22798	458.9	10729	47.1		0.277	25	3.23	1.044	2351	20220.2	9341	397.3		2280	97		1.414	19	82.13	127	676.3		16	82.5		1.85	1728	1206.7	646	37.4
37	0.39	91407	431.3	14658	16		0.367	5	1.24	1.032	9	31.39	38	406.4		11	119.6		1.467	1	1.04	0	25.4					1.847	2627	2062.81	958	36.5
38	0.375	213039	357.65	23132	10.9		0.274	10	1.38	0.952	3	8	14	426.4		10	310.8		1.411	322	8	2792	866.8		437	135.6		1.847	3235	8	1220	37.7
39	0.366	284891	550.54	28195	9.9		0.361	142	20.33	1.041	1327	6536.56	5327	401.3		1352	101.8		1.411	0	3.29	3	693.4		1	123		1.847	5505	21917.9	2009	36.5
40	0.399	155988	437.17	4101	2.6		0.271	14	1.81	1.053	1	5.73	2	194.3					1.634	0	0.58	1	158.3		0	124.6		1.844	2480	8	937	37.8
													0

## Sheet: 2-Benzylbenzoic acid (10)
UGT	UDP-glc Results			Qualifier (565.0 -> 79.0) Results			UDP Results			a-Phenyl-o-toluic acid-glc Results			Qualifier (373.1 -> 373.1) Results			a-Phenyl-o-toluic acid Results			Qualifier (211.1 -> 167.0) Results
	RT	Area	S/N	Area	Ratio	S/N	RT	Area	S/N	RT	Area	S/N	Area	Ratio	S/N	RT	Area	S/N	Area	Ratio	S/N
no enzyme	0.367467	109226	690.228	11399.9	10.437	216.064	2.21698	9169.37	1209.57	2.11523	0.474431	3.39917	32.518	6854.1	7.16018	2.44592	59962	3714.61	779.285	1.29963	107.951
1	0.338667	334409	1177.39	6420.5	1.91996	445.354	2.21698	13795.7	1666.01	2.14665	0.259286	1.67974	71.0537	27403.6	3.77088	2.44592	73942.5	21998.7	955.908	1.29277	137.481
2	0.346517	218143	641.264	22270.2	10.209	5506.39	2.21175	1977.37	244.277	2.04452	0.248985	1.91905	7.6731	3081.75	2.27311	2.4433	90169.1	464.305	1137.26	1.26125	860.858
3	0.33605	310789	1040.28	32819.3	10.56	330.501	2.21437	1865.95	107.893	2.09952	5.61996	61.3205	1.91685	34.1079	0.650247	2.4433	81752.3	3686.48	969.194	1.18553	403.812
4	0.354383	163489	595.885	16258.1	9.94447	92.9092	2.21175	1843.21	196.565	2.02095	0.341674	3.1595	8.93659	2615.53	2.04363	2.4433	78035.4	640.29	924.447	1.18465	299.521
5	0.380567	91688.9	351.779	8912.2	9.72004	100.932	2.21175	1944.42	278.815							2.4433	60146.1	∞	741.518	1.23286	89.6175
6	0.37795	91556.9	1075.03	8921.59	9.74431	173.828	2.21175	1833.06	503.368	2.15712	0.136559	0.853874	11.1499	8164.92	1.9629	2.4433	73207.3	26862	905.858	1.23739	262.94
7	0.370083	88844.5	549.793	5303.59	5.96952	65.5174	2.21437	1863.36	274.935	2.08642	0.291636	1.03333	3.27477	1122.9	1.42894	2.4433	73940.5	21946.7	926.852	1.25351	425.937
8	0.367467	92806.1	195.118	7297.27	7.86292	2074.18	2.21175	1846.88	311.345	2.12832	0.13196	0.798812	27.6066	20920.4	2.54568	2.4433	68713.8	809.701	841.31	1.22437	221.912
9	0.37795	7425.49	258.422				2.21175	1833.41	257.415	2.13355	0.402787	1.00106	9.50759	2360.45	3.29374	2.4433	49047.2	19222.7	586.991	1.19679	224.076
10	0.380567	10450	168.297	882.733	8.44718	570.698	2.21175	1796.75	348.779	2.18332	0.173425	1.74425	17.2714	9959.03	2.05442	2.44332	50221.6	4395.17	593.559	1.18188	210.251
11	0.383183	5350.34	117.767				2.21173	1805.05	288.437	2.09165	0.446416	6.53863	2.63174	589.527	1.63345	2.4433	48897	987.109	586.628	1.19972	296.234
12	0.3858	24788.2	156.71	1586.88	6.40178	1053.44	2.21175	1897.16	270.126	2.09428	0.737589	6.00644	1.69498	229.8	1.25755	2.4433	49686	13427.2	622.908	1.25369	209.825
13	0.367467	129952	103324	10868	8.36309	5284.12	2.21175	1897.27	348.6	2.09952	25.1713	107.949	19.4859	77.413	6.66497	2.4433	54313.2	2350.45	706.853	1.30144	271.873
14	0.362233	22147.5	272.656				2.21175	1869.02	118.499							2.4433	61921.2	414.297	789.675	1.27529	420.779
15	0.370083	90166.7	319.384	9314.57	10.3304	110.295	2.21173	1830.87	434.107	2.10475	4.55265	18.3164	6.4937	142.635	2.28429	2.4433	58685.5	14494.5	735.647	1.25354	169.126
16	0.383183	65051.9	297.314	4729.72	7.27069	74.0851	2.21175	1949.88	512.629	2.10213	170.044	206.393	97.3352	57.2413	25.1462	2.4433	51387.7	18510.2	649.712	1.26433	141.995
17	0.362233	136300	622.645	9730.06	7.13869	2201.13	2.21175	1818.44	303.126	2.10475	0.449912	2.81347	5.1611	1147.13	3.09779	2.4433	62402.8	370.525	746.754	1.19667	225.386
18	0.375333	91911.9	219.714	2342.26	2.54838	117.713	2.21175	1852.37	540.136	2.0969	12.0428	77.6195	5.93002	49.2411	1.222	2.4433	55763.3	1577.21	677.527	1.215	371.242
19	0.37795	76190	359.677	6067.85	7.96411	1393.37	2.21173	1916.83	404.787	2.07333	0.475475	1.51013	4.44766	935.413	0.6812	2.4433	52823.3	19829.5	654.112	1.2383	136.271
20	0.383183	75525.8	243.117	5582.53	7.39155	1937.76	2.21173	1834.04	265.408	2.09952	4.02448	24.8171	23.4975	583.864	4.14637	2.4433	54464.4	905.023	654.063	1.2009	272.532
21	0.357	128600	520.102	11579.7	9.00445	4283.89	2.21173	1925.51	425.332	2.10998	0.463168	5.08746	1.26125	272.31	0.730626	2.4433	55377.8	340.954	711.41	1.28465	196.923
22	0.354383	179388	519.01	16265.9	9.06742	3493.97	2.21175	1853.72	293.898	2.11	0.237614	1.46471	0.913789	384.569	0.71362	2.4433	68506.8	16600.7	801.842	1.17046	199.298
23	0.370083	135473	52684.2	12599	9.30006	19405.3	2.21175	1812.8	327.535	2.09952	0.818357	8.83207	9.50751	1161.78	3.31351	2.4433	59090.3	22470.6	712.897	1.20645	236.893
24	0.362233	131961	1263.31	10322	7.82206	92.0634	2.21175	1794.38	469.135	2.10213	313.851	431.205	174.829	55.7043	52.1344	2.4433	52896.4	7245.52	670.521	1.26761	206.949
25	0.3727	99435.8	552.619	3572.76	3.59304	105.401	2.21175	1862.93	338.552	2.06285	0.583582	4.39127	3.61861	620.068	3.53564	2.4433	54274.6	16761.9	652.605	1.20241	353.779
26	0.3727	88112.4	516.497	236.043	0.267889	8.41514	2.20913	1915.73	309.367	2.10213	107.419	160.833	63.0192	58.6666	29.0203	2.4433	43689.3	923.41	518.54	1.18688	115.494
blank	0.695	17	1.79				2.246	1040	91.43	2.11	0	0.63	0			2.441	5	2.24	2	32.5
no enzyme	0.378	226789	517.93	25935	11.4		2.249	1654	98.03	2.131	0	0.9	3	1859.6		2.431	46246	21701.9	587	1.3
27	0.391	167840	445.83	16047	9.6		2.246	1504	55.04	2.1	500	2970.45	263	52.6		2.431	43803	21496.1	556	1.3
28	0.407	149739	37739.5	15297	10.2		2.246	1373	55.71	2.113	1	6.84	2	268.4		2.431	33586	14286	433	1.3
29	0.391	144965	496.42	14240	9.8		2.244	1344	93.89	2.1	112	930.6	57	51.1		2.431	31227	17566.2	389	1.2
30	0.397	114708	20996	11278	9.8		2.246	1378	75.85	2.1	463	2033.36	263	56.7		2.431	28727	6307.24	353	1.2
31	0.376	191023	588.35	15587	8.2		2.246	1523	38.97	2.103	5	18.49	8	164.6		2.431	40106	12767.6	505	1.3
32	0.394	146860	1226.48	7016	4.8		2.244	1414	33.87	2.055	0	0.84	0			2.431	31279	645.43	381	1.2
33	0.394	141483	575.17	12905	9.1		2.246	1326	21.73	2.103	42	242.93	28	67.1		2.431	28716	4420.43	357	1.2
34	0.397	151750	800.84	14203	9.4		2.246	1351	33.87	2.103	5	18.56	2	30.5		2.431	36141	1714.41	430	1.2
35	0.381	221718	1450.51	19823	8.9		2.246	1334	35.94	2.103	261	2271.6	118	45.1		2.431	43449	24394.8	547	1.3
36	0.405	104170	355.29	10506	10.1		2.246	1373	35.21	2.1	75	8	44	59.4		2.431	32215	7199.39	390	1.2
37	0.386	198954	630.92	20726	10.4		2.244	1430	158.27	2.097	1	3.86	2	189.3		2.431	47279	27633.9	596	1.3
38	0.365	262567	970.17	28104	10.7		2.244	1483	46.61	2.103	1060	1187.88	584	55.1		2.431	44706	1903.53	535	1.2
39	0.384	260536	1223.99	11758	4.5		2.251	1607	53.14	2.1	37	263.02	22	60.1		2.431	50429	4099.67	575	1.1
40	0.373	248916	67236.3	23138	9.3		2.249	1679	92.89	2.105	1	5.42	2	160.6		2.431	48365	39874.6	628	1.3
													0
													0
													0
													0
													0
													0
													0
													0
													0
													0
													0
													0
													0
													0
													0
													0
													0
													0
													0
													0
													0
													0
													0
													0
													0
													0
													0
													0
													0
													0
													0
													0
													0
													0
													0
													0
													0
													0
													0
													0
													0
													0
													0
													0
													0

[truncated: 39 more sheets: Benzoylbenzoic Acid (11), 4-(2-hydroxyethyl)phenol (12), Salidroside (13), 4-Hydroxyacetophenone (14), Trichocarpinene (15), Cinnamic Acid (16), o-Coumaric Acid (17), m-Coumaric Acid (18), p-Coumaric Acid (19), Caffeic Acid (20), Ferulic Acid (21), Sinapic Acid (22), Pinosylvin Monomethyl Ether (23, Chlorogenic Acid (24), 7-hydroxycoumarin (25), 7-hydroxy-4-methylcoumarin (26), Esculetin (27), 7-Hydroxy-6-Methoxycoumarin (28, Genistein (29), Cyanidin (30) …]
