# Supplementary material for: Validation of a metabolite–GWAS network for Populus trichocarpa family 1 UDP-glycosyltransferases
Source: Front Plant Sci. 2023 Jul 21;14:1210146. doi: 10.3389/fpls.2023.1210146 (PMC10402742; doi:10.3389/fpls.2023.1210146)
Supplement: Supplementary file 6 [file Table_5.xlsx]

## Sheet: Sheet1
Table S5. Table of optimized LC-MS gradient (see Table S6), and optimizer-acquired fragmentor voltage and collision energies used for validating each substrate by MS/MS.
Compound	Method	Fragmentor Voltage (V)	Collision Energy (MeV)
1	A	80	10
2	B	80	10,22
3	B	126	8,34,54
4	C	80	9
5	D	70	15,34
6	E	80	10,18,22
7	A	106	14,26,30
8	F	106	13,25,33,39
9	B	80	10,18,26
10	G	114	9,17
11	H	86	13,21
12	I	70	9,25
13	I	122	5,9,13
14	J	106	18,26,34
15	K	120	10,26,30
16	L	80	10
17	M	80	10,26,34,42
18	N	80	14,26,34,42
19	O	80	14,34,38
20	O	100	14,26,38
21	P	80	10,18,34
22	Q	100	10,14,22
23	R	78	5,25,29,33
24	O	80	18,26,34,42
25	S	106	22,26,30
26	S	106	22,30
27	S	106	18,22,26
28	S	70	14,22,26,30
29	S	142	34,50
30	K	150	22,26
31	S	142	26,30
32	S	142	26,30,34,42
33	S	142	30,50
34	T	142	17,21,29,33
35	S	106	10,22,26
36	S	178	10,14,22,26
37	S	126	14,18,26,34
38	S	126	13,17,29,33
39	C	142	18,38,50
40	U	70	14,30,46
41	S	80	22,30
42	C	142	21,25,33
43	V	70	10,18
44	W	70	10
45	W	106	14,22
46	X	142	18,26
47	Y	142	26,30
48	Z	106	10,18
49	Ω	60	10,18,30
UDP		135	0
UDP-glc		135	0
