# Supplementary material for: Validation of a metabolite–GWAS network for Populus trichocarpa family 1 UDP-glycosyltransferases
Source: Front Plant Sci. 2023 Jul 21;14:1210146. doi: 10.3389/fpls.2023.1210146 (PMC10402742; doi:10.3389/fpls.2023.1210146)
Supplement: Supplementary file 7 [file Table_6.xlsx]

## Sheet: Table S6
	Method	A	B	C	D	E	F	G	H	I	J	K	L	M	N	O	P	Q	R	S	T	U	V	W	X	Y	Z	Ω
		%B
Time (min)	0	3	3	3	3	3	3	3	3	3	3	3	3	3	3	3	3	3	3	3	3	3	3	3	3	3	3	3
	0.25	3	3	3	3				3	3	3		3	3	3	3	3	3	3	3	3	3	3	3	3	3	3	3
	0.5								10
	0.6					3						3
	0.75																		10
	1						3	3
	1.25	10	10		10	10				10	10					10
	1.75		90									75								65	65							65
	2	12					97			12	12					12				65	75
	2.25		3		90	90
	2.36																								33.77
	2.5	15			3	3	97	75		15	90	75				15				97	97	97		75				65
	2.51						3
	2.75																26
	3	90		97				97	97		90	97	65			90	97			97	97	97		97	97			97
	3.01										3						3			3	3	3
	3.13																						45			45	55
	3.25													30	45			26
	3.44																									45
	3.5	90		97				97	97			97	97	90	90	3			97					97	97		97	97
	3.51	3		3				3	3			3	3	3	3									3	3			3
	3.75		3							15													97
	4				3	3	3											97	97								97
	4.01																		3								3
	4.25																						97
	4.26																						3
	4.38																									97
	4.5										3						3			3	3	3
	4.69																									97
	4.75																	97
	4.76																	3
	4.84																									3
	5	3		3				3	3			3	3	3	3	3								3	3			3
	5.5																		3								3
	5.75																						3
	6									90
	6.01									3
	6.25																	3
	6.34																									3
	7.5									3
